# Supplementary material for: Comparative analysis of sugarcane bagasse metagenome reveals unique and conserved biomass-degrading enzymes among lignocellulolytic microbial communities
Source: Biotechnol Biofuels. 2015 Feb 8;8:16. doi: 10.1186/s13068-015-0200-8 (PMC4337096; doi:10.1186/s13068-015-0200-8)
Supplement: Additional file 3: Table S2. — Numbers of total and mapped reads in lignocellulolytic and non-lignocellulolytic metagenomes retrieved and analyzed in this study. [file 13068_2015_200_MOESM3_ESM.xlsx]

## Sheet: Sheet1
No.	Metagenomic dataset	Source/accession[1]	Environment type	NO. Contigs	Average length	NO. ORFs[2]	NO. protein hit[3]	Shannon[4]	References
1	Bagasse	SRA: SRX493840	cellulose	203372	699	238210	183339	2.08 (1.62-2.54)	Kanokratana P et al.,2013
2	Farm soil	WGS:AAFX	cellulose	139340	1040	204660	133773	2.20 (1.76-2.63)	Tringe SG et al.,2005
3	Termite gut	WGS:ABDH	cellulose	55108	999	86980	67111	1.95 (1.46-2.43)	Warnecke F et al.,2007
4	Wallaby gut	WGS:ADGC	cellulose	53388	990	86525	64353	3.22 (2.95-3.49)	Pope PB et al.,2010
5	Compost	WGS:ADGO	cellulose	218885	479	253129	168193	3.14 (2.85-3.42)	Allgaier M et al.,2010
6	Peat swamp forest	SRA:SRX008321	cellulose	182346	252	146977	74386	2.40 (2.00-2.80)	Kanokratana P et al.,2011
7	Carcass	WGS:AAFY,AAFZ,AAGA	non-cellulose	84317	1062	131251	100423	3.22 (2.95-3.49)	Tringe SG et al.,2005
8	Human distal gut	WGS:AAQK,AAQL	non-cellulose	22508	1619	49105	44733	3.26 (2.99-3.52)	Gill SR et al.,2006
9	Mouse gut	WGS:AATA,AATB,AATC,AATD,AATE,AATF	non-cellulose	65888	818	90986	66069	4.18 (4.01-4.35)	Turnbaugh PJ et al.,2006
10	Sludge	WGS:AATN,AATO	non-cellulose	27054	1837	65638	57080	2.83 (2.51-3.16)	Garcia MH et al.,2006
11	Marine	WGS:ABEF	non-cellulose	54509	1421	111889	85880	3.04 (2.75-3.34)	Unpublished data
12	Fresh water	WGS:ABSN	non-cellulose	71686	804	101354	71938	1.61 (1.06-2.16)	Kalyuzhnaya MG et al.,2008
	[1] In Sequence Read Archive (SRA) project, all raw reads were assembled into overlapping contigs using Newbler version 2.6 (Roche, Branford, CA, USA).
	[2] Open Reading Frames (ORFs) were predicted using MetaGeneMark (Zhu et al, 2010) and removed protein sequences shorter than 30 AA in their length.
	[3] All protein sequences were annotated by BLASTP against non-redundant protein database (NR) at E-value cutoff < 1e-6
	[4] Shannon diversity indices were computed using Mothur (Schloss PD et al., 2009), Lower and upper bounds are given in brackets
