# Supplementary material for: Comparative analysis of sugarcane bagasse metagenome reveals unique and conserved biomass-degrading enzymes among lignocellulolytic microbial communities
Source: Biotechnol Biofuels. 2015 Feb 8;8:16. doi: 10.1186/s13068-015-0200-8 (PMC4337096; doi:10.1186/s13068-015-0200-8)
Supplement: Additional file 4: Table S3. — Numbers and percentages of reads, mapped to different NCBI taxonomy, COG, KEGG, and CAZy terms. [file 13068_2015_200_MOESM4_ESM.xlsx]

## Sheet: 0_description
Table	Table name	Description
A	1_taxomy_number	Total number of reads in the sample mapped to taxons
B	1_taxomy_percent	Percentage of reads in the sample mapped to taxons (from Tab A)
C	1_taxomy_unique_taxon	Total number of unique speices under the taxon having reads from the sample mapped to
D	1_taxomy_unique_taxon_percent	Percentage of total number of unique species under the taxon having reads from the sample mapped to (from Tab C)
E	1_taxo_percent_ratio_num_unique	Ratio of percentage of unique species under the taxon, over total read percentage (Tab D/Tab B). High ratio indicates a large number of different species present, when compared to the percentage of reads present
F	2_COG_number	Total number of reads in the sample mapped to COG
G	2_COG_percent	Percentage of reads in the sample mapped to COG (from Tab F)
H	2_COG_unique_hit	Total number of unique genes having reads from the sample mapped to the COG
I	3_KEGG_number	Total number of reads in the sample mapped to KEGG family
J	3_KEGG_percent	Percentage of reads in the sample mapped to KEGG family (from Tab I)
K	3_KEGG_unique_hit	Total number of unique genes having reads from the sample mapped to the KEGG family
L	4_CAZy_number	Total number of reads in the sample mapped to KEGG family
M	4_CAZy_percent	Percentage of reads in the sample mapped to KEGG family (from Tab L)
N	4_CAZy_unique_hit	Total number of unique genes having reads from the sample mapped to the CAZy family
O	4_CAZy_unique_hit_percent	Percentage of unique genes having reads from the sample mapped to the CAZy family
P	4_CAZy_percent_ratio_num_unique	Ratio of percentage of unique genes, over percentage of reads mapped to the CAZy family (Tab N/Tab O). High ratio indicates a large number of uniqe genes present, when compared to the percentage of reads present

## Sheet: 1_taxomy_number
taxonomy	bagasse	farmSoil	termiteGut	wallabyGut	compost	peatSwampForest	carcass	humanDistalGut	mouseGut	sludge	marine	freshWater
Archaea	1867	608	119	230	372	706	125	1037	104	22	1383	466
Bacteria;Actinobacteria	23280	6307	651	675	15447	2884	719	3737	1726	283	2650	2735
Bacteria;Aquificae	192	18	21	13	19	18	25	1	5	6	27	14
Bacteria;Armatimonadetes	0	0	0	0	0	0	0	0	0	1	0	0
Bacteria;Bacteroidetes/Chlorobi group	30078	3994	817	5595	7738	484	7750	62	6294	2103	894	1464
Bacteria;Chlamydiae/Verrucomicrobia group	1297	838	39	29	638	364	75	8	68	51	152	374
Bacteria;Chloroflexi	3423	1365	84	60	2684	247	47	19	35	243	374	362
Bacteria;Chrysiogenetes	117	11	10	9	19	19	15	0	6	1	10	11
Bacteria;Cyanobacteria	1060	315	199	79	292	185	149	15	48	39	289	276
Bacteria;Deferribacteres	142	25	19	20	21	2	40	5	12	11	35	11
Bacteria;Deinococcus-Thermus	2378	496	69	39	893	290	58	18	27	16	233	262
Bacteria;Dictyoglomi	51	3	5	11	4	0	7	3	1	0	6	4
Bacteria;Elusimicrobia	45	4	36	3	3	5	6	1	2	6	4	3
Bacteria;Fibrobacteres/Acidobacteria group	8594	1903	299	127	1115	8036	57	12	83	36	363	722
Bacteria;Firmicutes	6047	1146	2156	9536	10958	669	816	11038	12767	234	1078	672
Bacteria;Fusobacteria	80	14	22	279	18	5	37	25	50	8	22	13
Bacteria;Gemmatimonadetes	1451	906	7	2	207	97	9	1	6	6	73	177
Bacteria;Nitrospirae	415	540	15	4	61	71	11	2	9	15	42	669
Bacteria;Planctomycetes	865	759	44	18	1545	372	90	2	24	37	496	586
Bacteria;Proteobacteria	194874	31223	3919	2749	41949	23484	33352	443	1542	17200	15904	19461
Bacteria;Spirochaetes	283	116	10622	230	132	69	123	59	161	34	112	81
Bacteria;Synergistetes	203	32	69	34	42	30	9	19	26	2	23	31
Bacteria;Tenericutes	50	8	11	137	18	0	33	26	16	4	29	8
Bacteria;Thermodesulfobacteria	6	6	7	10	3	1	24	2	3	2	28	3
Bacteria;Thermotogae	184	21	28	25	23	7	35	10	9	10	29	17
Bacteria;environmental samples	2759	610	3192	508	632	456	390	364	1452	149	1032	303
Bacteria;unclassified Bacteria	586	161	32	7	160	77	31	0	2	13	68	158
Eukaryota	12765	1240	375	477	3096	1558	599	72	1629	188	961	771
Retro-transcribing viruses	0	0	0	1	1	1	0	0	0	0	1	0
dsDNA viruses, no RNA stage	305	45	10	21	123	23	14	8	14	39	73	26
dsRNA viruses	0	0	0	0	0	0	0	0	0	0	1	0
environmental samples	813	235	65	831	287	134	74	554	1236	9	1998	128
plasmids	5	0	0	0	2	0	2	0	0	3	1	1
ssDNA viruses	0	0	0	0	0	0	0	0	0	5	0	0
ssRNA viruses	769	0	0	0	1	6694	1	0	15	1	2	0
transposons	0	0	0	0	0	0	0	0	0	1	0	0
unclassified phages	7	3	0	1	11	1	2	0	6	0	3	0
unidentified	32	3	0	0	4	8	0	0	0	0	0	1

## Sheet: 1_taxomy_percent
taxonomy	bagasse	farmSoil	termiteGut	wallabyGut	compost	peatSwampForest	carcass	humanDistalGut	mouseGut	sludge	marine	freshWater
Archaea	0.632832	1.14814	0.518699	1.05699	0.420254	1.50222	0.279486	5.91119	0.379867	0.105881	4.8704	1.56323
Bacteria;Actinobacteria	7.89091	11.9101	2.83759	3.10202	17.4507	6.13656	1.6076	21.3019	6.30433	1.36202	9.3323	9.17477
Bacteria;Aquificae	0.0650797	0.0339911	0.0915352	0.0597426	0.0214646	0.0383003	0.0558971	0.00570028	0.0182628	0.0288767	0.0950838	0.0469641
Bacteria;Armatimonadetes	0	0	0	0	0	0	0	0	0	0.00481278	0	0
Bacteria;Bacteroidetes/Chlorobi group	10.1951	7.54225	3.56115	25.7123	8.74172	1.02985	17.3281	0.353417	22.9893	10.1213	3.14833	4.9111
Bacteria;Chlamydiae/Verrucomicrobia group	0.439627	1.58248	0.169994	0.133272	0.720757	0.774518	0.167691	0.0456022	0.248375	0.245452	0.535287	1.25461
Bacteria;Chloroflexi	1.16025	2.57766	0.366141	0.275735	3.03215	0.525565	0.105087	0.108305	0.12784	1.16951	1.31709	1.21436
Bacteria;Chrysiogenetes	0.0396579	0.0207724	0.0435882	0.0413603	0.0214646	0.0404281	0.0335383	0	0.0219154	0.00481278	0.0352162	0.0369004
Bacteria;Cyanobacteria	0.359294	0.594845	0.867405	0.363051	0.329876	0.393642	0.333147	0.0855042	0.175323	0.187699	1.01775	0.925864
Bacteria;Deferribacteres	0.0481318	0.0472099	0.0828175	0.0919118	0.023724	0.00425559	0.0894354	0.0285014	0.0438308	0.0529406	0.123257	0.0369004
Bacteria;Deinococcus-Thermus	0.806039	0.936644	0.300758	0.179228	1.00883	0.617061	0.129681	0.102605	0.0986193	0.0770045	0.820538	0.8789
Bacteria;Dictyoglomi	0.0172868	0.00566519	0.0217941	0.0505515	0.00451885	0	0.0156512	0.0171008	0.00365257	0	0.0211297	0.0134183
Bacteria;Elusimicrobia	0.015253	0.00755358	0.156917	0.0137868	0.00338914	0.010639	0.0134153	0.00570028	0.00730514	0.0288767	0.0140865	0.0100637
Bacteria;Fibrobacteres/Acidobacteria group	2.91299	3.59362	1.30329	0.58364	1.25963	17.099	0.127446	0.0684034	0.303163	0.17326	1.27835	2.42201
Bacteria;Firmicutes	2.04967	2.1641	9.39761	43.8235	12.3794	1.4235	1.82448	62.9197	46.6323	1.12619	3.79631	2.25428
Bacteria;Fusobacteria	0.0271165	0.0264375	0.095894	1.28217	0.0203348	0.010639	0.0827278	0.142507	0.182628	0.0385023	0.0774757	0.0436095
Bacteria;Gemmatimonadetes	0.491826	1.71089	0.0305117	0.00919118	0.233851	0.206396	0.020123	0.00570028	0.0219154	0.0288767	0.257078	0.59376
Bacteria;Nitrospirae	0.140667	1.01973	0.0653823	0.0183824	0.0689125	0.151073	0.0245947	0.0114006	0.0328731	0.0721917	0.147908	2.24421
Bacteria;Planctomycetes	0.293197	1.43329	0.191788	0.0827206	1.74541	0.79154	0.20123	0.0114006	0.0876616	0.178073	1.74672	1.96578
Bacteria;Proteobacteria	66.0538	58.9614	17.0822	12.6333	47.3904	49.9691	74.5713	2.52522	5.63226	82.7799	56.0079	65.2835
Bacteria;Spirochaetes	0.0959247	0.219054	46.2994	1.05699	0.149122	0.146818	0.275014	0.336316	0.588063	0.163635	0.394422	0.271721
Bacteria;Synergistetes	0.0688082	0.0604287	0.300758	0.15625	0.047448	0.0638339	0.020123	0.108305	0.0949668	0.00962557	0.0809973	0.103992
Bacteria;Tenericutes	0.0169478	0.0151072	0.047947	0.629596	0.0203348	0	0.0737842	0.148207	0.0584411	0.0192511	0.102127	0.0268366
Bacteria;Thermodesulfobacteria	0.00203374	0.0113304	0.0305117	0.0459559	0.00338914	0.0021278	0.0536613	0.0114006	0.0109577	0.00962557	0.0986054	0.0100637
Bacteria;Thermotogae	0.062368	0.0396563	0.122047	0.11489	0.0259834	0.0148946	0.078256	0.0570028	0.0328731	0.0481278	0.102127	0.0570278
Bacteria;environmental samples	0.935181	1.15192	13.9133	2.33456	0.713979	0.970275	0.871996	2.0749	5.30353	0.717105	3.63431	1.01644
Bacteria;unclassified Bacteria	0.198629	0.304032	0.139482	0.0321691	0.180754	0.16384	0.0693125	0	0.00730514	0.0625662	0.23947	0.530023
Eukaryota	4.32678	2.34161	1.63456	2.1921	3.49759	3.31511	1.3393	0.41042	5.95003	0.904803	3.38428	2.58638
Retro-transcribing viruses	0	0	0	0.00459559	0.00112971	0.0021278	0	0	0	0	0.00352162	0
dsDNA viruses, no RNA stage	0.103382	0.0849778	0.0435882	0.0965074	0.138955	0.0489393	0.0313024	0.0456022	0.0511359	0.187699	0.257078	0.0872191
dsRNA viruses	0	0	0	0	0	0	0	0	0	0	0.00352162	0
environmental samples	0.275572	0.443773	0.283323	3.81893	0.324228	0.285125	0.165456	3.15795	4.51457	0.043315	7.0362	0.429386
plasmids	0.00169478	0	0	0	0.00225943	0	0.00447177	0	0	0.0144383	0.00352162	0.00335458
ssDNA viruses	0	0	0	0	0	0	0	0	0	0.0240639	0	0
ssRNA viruses	0.260658	0	0	0	0.00112971	14.2435	0.00223589	0	0.0547885	0.00481278	0.00704325	0
transposons	0	0	0	0	0	0	0	0	0	0.00481278	0	0
unclassified phages	0.0023727	0.00566519	0	0.00459559	0.0124269	0.0021278	0.00447177	0	0.0219154	0	0.0105649	0
unidentified	0.0108466	0.00566519	0	0	0.00451885	0.0170224	0	0	0	0	0	0.00335458

## Sheet: 1_taxomy_unique_taxon
taxonomy	bagasse	farmSoil	termiteGut	wallabyGut	compost	peatSwampForest	carcass	humanDistalGut	mouseGut	sludge	marine	freshWater
Bacteria;Actinobacteria	222	245	125	111	326	182	130	93	100	93	174	180
Bacteria;Aquificae	8	6	9	5	6	6	6	1	3	3	10	9
Bacteria;Armatimonadetes	0	0	0	0	0	0	0	0	0	0	0	0
Bacteria;Bacteroidetes/Chlorobi group	86	78	75	84	86	56	85	38	82	75	74	73
Bacteria;Chlamydiae/Verrucomicrobia group	10	14	10	11	18	14	16	4	4	9	14	14
Bacteria;Chloroflexi	10	13	12	10	13	12	10	7	9	9	15	13
Bacteria;Chrysiogenetes	1	1	1	1	1	1	1	0	1	1	1	1
Bacteria;Cyanobacteria	27	41	31	26	34	30	34	9	16	20	31	32
Bacteria;Deferribacteres	3	4	4	4	4	1	4	3	3	4	4	4
Bacteria;Deinococcus-Thermus	15	15	13	13	13	14	14	10	9	9	15	14
Bacteria;Dictyoglomi	2	2	2	2	2	0	2	2	1	0	2	2
Bacteria;Elusimicrobia	1	1	1	1	1	1	1	1	1	1	1	1
Bacteria;Fibrobacteres/Acidobacteria group	7	6	8	6	6	8	6	4	6	5	6	6
Bacteria;Firmicutes	162	183	188	239	262	99	194	212	215	124	189	160
Bacteria;Fusobacteria	6	5	5	5	4	1	5	5	5	5	5	5
Bacteria;Gemmatimonadetes	1	1	1	1	1	1	1	1	1	1	1	1
Bacteria;Nitrospirae	2	2	2	1	2	3	2	1	3	4	3	3
Bacteria;Planctomycetes	6	6	5	5	12	8	6	0	4	5	7	7
Bacteria;Proteobacteria	546	532	416	424	588	455	640	219	338	443	529	481
Bacteria;Spirochaetes	23	24	28	25	22	16	22	18	22	13	28	19
Bacteria;Synergistetes	4	4	4	4	4	3	3	3	2	2	4	3
Bacteria;Tenericutes	7	4	6	28	11	0	17	9	10	3	14	7
Bacteria;Thermodesulfobacteria	2	2	2	2	2	1	2	1	2	2	2	2
Bacteria;Thermotogae	11	9	10	9	9	5	11	6	5	7	10	8
Bacteria;environmental samples	0	0	0	0	0	0	0	0	0	0	0	0
Bacteria;unclassified Bacteria	2	2	3	1	2	2	2	0	1	2	2	2

## Sheet: 1_taxomy_unique_taxon_percent
taxonomy	bagasse	farmSoil	termiteGut	wallabyGut	compost	peatSwampForest	carcass	humanDistalGut	mouseGut	sludge	marine	freshWater
Bacteria;Actinobacteria	19.0722	20.4167	13.0073	10.9037	22.8132	19.8041	10.7084	14.374	11.8624	11.0714	15.2498	17.192
Bacteria;Aquificae	0.687285	0.5	0.936524	0.491159	0.419874	0.652884	0.494234	0.15456	0.355872	0.357143	0.876424	0.859599
Bacteria;Armatimonadetes	0	0	0	0	0	0	0	0	0	0	0	0
Bacteria;Bacteroidetes/Chlorobi group	7.38832	6.5	7.80437	8.25147	6.01819	6.09358	7.00165	5.87326	9.72716	8.92857	6.48554	6.9723
Bacteria;Chlamydiae/Verrucomicrobia group	0.859107	1.16667	1.04058	1.08055	1.25962	1.52339	1.31796	0.618238	0.474496	1.07143	1.22699	1.33715
Bacteria;Chloroflexi	0.859107	1.08333	1.2487	0.982318	0.909727	1.30577	0.823723	1.08192	1.06762	1.07143	1.31464	1.24164
Bacteria;Chrysiogenetes	0.0859107	0.0833333	0.104058	0.0982318	0.069979	0.108814	0.0823723	0	0.118624	0.119048	0.0876424	0.095511
Bacteria;Cyanobacteria	2.31959	3.41667	3.22581	2.55403	2.37929	3.26442	2.80066	1.39104	1.89798	2.38095	2.71691	3.05635
Bacteria;Deferribacteres	0.257732	0.333333	0.416233	0.392927	0.279916	0.108814	0.329489	0.463679	0.355872	0.47619	0.35057	0.382044
Bacteria;Deinococcus-Thermus	1.28866	1.25	1.35276	1.27701	0.909727	1.52339	1.15321	1.5456	1.06762	1.07143	1.31464	1.33715
Bacteria;Dictyoglomi	0.171821	0.166667	0.208117	0.196464	0.139958	0	0.164745	0.309119	0.118624	0	0.175285	0.191022
Bacteria;Elusimicrobia	0.0859107	0.0833333	0.104058	0.0982318	0.069979	0.108814	0.0823723	0.15456	0.118624	0.119048	0.0876424	0.095511
Bacteria;Fibrobacteres/Acidobacteria group	0.601375	0.5	0.832466	0.589391	0.419874	0.870511	0.494234	0.618238	0.711744	0.595238	0.525855	0.573066
Bacteria;Firmicutes	13.9175	15.25	19.563	23.4774	18.3345	10.7726	15.9802	32.7666	25.5042	14.7619	16.5644	15.2818
Bacteria;Fusobacteria	0.515464	0.416667	0.520291	0.491159	0.279916	0.108814	0.411862	0.772798	0.59312	0.595238	0.438212	0.477555
Bacteria;Gemmatimonadetes	0.0859107	0.0833333	0.104058	0.0982318	0.069979	0.108814	0.0823723	0.15456	0.118624	0.119048	0.0876424	0.095511
Bacteria;Nitrospirae	0.171821	0.166667	0.208117	0.0982318	0.139958	0.326442	0.164745	0.15456	0.355872	0.47619	0.262927	0.286533
Bacteria;Planctomycetes	0.515464	0.5	0.520291	0.491159	0.839748	0.870511	0.494234	0	0.474496	0.595238	0.613497	0.668577
Bacteria;Proteobacteria	46.9072	44.3333	43.2882	41.6503	41.1477	49.5103	52.7183	33.8485	40.0949	52.7381	46.3628	45.9408
Bacteria;Spirochaetes	1.97595	2	2.91363	2.4558	1.53954	1.74102	1.81219	2.78207	2.60973	1.54762	2.45399	1.81471
Bacteria;Synergistetes	0.343643	0.333333	0.416233	0.392927	0.279916	0.326442	0.247117	0.463679	0.237248	0.238095	0.35057	0.286533
Bacteria;Tenericutes	0.601375	0.333333	0.62435	2.75049	0.769769	0	1.40033	1.39104	1.18624	0.357143	1.22699	0.668577
Bacteria;Thermodesulfobacteria	0.171821	0.166667	0.208117	0.196464	0.139958	0.108814	0.164745	0.15456	0.237248	0.238095	0.175285	0.191022
Bacteria;Thermotogae	0.945017	0.75	1.04058	0.884086	0.629811	0.54407	0.906096	0.927357	0.59312	0.833333	0.876424	0.764088
Bacteria;environmental samples	0	0	0	0	0	0	0	0	0	0	0	0
Bacteria;unclassified Bacteria	0.171821	0.166667	0.312175	0.0982318	0.139958	0.217628	0.164745	0	0.118624	0.238095	0.175285	0.191022

## Sheet: 1_taxo_percent_ratio_num_unique
taxonomy	Bagasse	farmSoil	termiteGut	wallabyGut	compost	peatSwampForest	carcass	humanDistalGut	mouseGut	sludge	marine	freshWater
Bacteria;Actinobacteria	2.28129	1.64515	4.47023	3.26288	1.24974	2.60063	6.53942	0.610502	1.67517	8.02385	1.37956	1.78627
Bacteria;Aquificae	9.96778	14.1169	9.97755	7.63148	18.7001	13.7367	8.68033	24.5317	17.348	12.2083	7.78167	17.448
Bacteria;Armatimonadetes	-	-	-	-	-	-	-	-	-	-	-	-
Bacteria;Bacteroidetes/Chlorobi group	0.684005	0.827082	2.13717	0.297894	0.658136	4.7681	0.396682	15.0355	0.376692	0.87078	1.73913	1.35336
Bacteria;Chlamydiae/Verrucomicrobia group	1.84446	0.707532	5.96948	7.52622	1.6707	1.585	7.71585	12.2658	1.70079	4.30882	1.93518	1.01599
Bacteria;Chloroflexi	0.698881	0.403341	3.32585	3.30697	0.286818	2.00211	7.69533	9.03799	7.43488	0.904321	0.842668	0.97469
Bacteria;Chrysiogenetes	2.04467	3.85008	2.3281	2.20465	3.11668	2.16895	2.4112	-	4.8189	24.4167	2.10105	2.4674
Bacteria;Cyanobacteria	6.09351	5.51233	3.62668	6.53023	6.89512	6.6827	8.25311	14.719	9.6378	12.5214	2.25372	3.14682
Bacteria;Deferribacteres	5.05409	6.77613	4.90125	3.96837	11.2794	20.605	3.6168	14.719	7.22835	8.87879	2.4012	9.86958
Bacteria;Deinococcus-Thermus	1.509	1.28077	4.38627	6.61395	0.862061	1.98945	8.73022	13.6287	9.6378	13.7344	1.35261	1.4503
Bacteria;Dictyoglomi	9.38144	28.2339	9.31238	3.60761	29.6085	-	10.3337	16.3545	28.9134	-	7.00351	13.5707
Bacteria;Elusimicrobia	5.31615	10.5877	0.646693	6.61395	19.739	8.242	6.02801	24.5317	14.4567	4.06944	5.25263	9.04712
Bacteria;Fibrobacteres/Acidobacteria group	0.194855	0.133529	0.622902	0.93741	0.318656	0.0410254	3.80716	8.17723	2.09013	3.3912	0.347281	0.225551
Bacteria;Firmicutes	6.40892	6.76283	2.03006	0.497295	1.41585	6.09834	8.59877	0.471165	0.48691	12.9387	3.68366	6.46223
Bacteria;Fusobacteria	17.942	15.1253	5.29113	0.355589	13.1593	8.242	4.88757	4.90634	2.89134	15.2604	4.77512	10.439
Bacteria;Gemmatimonadetes	0.16487	0.0467448	3.32585	9.92092	0.286072	0.424845	4.01867	24.5317	4.8189	4.06944	0.287815	0.153341
Bacteria;Nitrospirae	1.1529	0.156855	3.10413	4.96046	1.94154	1.74127	6.57601	12.2658	9.6378	6.51111	1.50075	0.12171
Bacteria;Planctomycetes	1.65938	0.334789	2.64556	5.51162	0.459937	0.886237	2.4112	0	4.8189	3.29955	0.296519	0.324214
Bacteria;Proteobacteria	0.670268	0.721604	2.47126	3.06036	0.830045	0.79844	0.694038	12.1274	6.3377	0.628871	0.698853	0.670828
Bacteria;Spirochaetes	19.4425	8.76224	0.0613695	2.15672	9.86949	9.55594	6.46908	7.48424	3.9509	9.33578	5.25263	6.36649
Bacteria;Synergistetes	4.71383	5.29385	1.34962	2.33433	5.63971	4.121	12.056	3.87342	2.22411	24.4167	3.654	2.62658
Bacteria;Tenericutes	33.4918	21.1754	12.6987	4.05527	36.1881	-	18.632	8.49174	18.0709	18.3125	10.143	23.7487
Bacteria;Thermodesulfobacteria	79.7423	14.1169	6.6517	3.96837	39.478	41.21	3.014	12.2658	19.2756	24.4167	1.50075	18.0942
Bacteria;Thermotogae	14.3016	18.1504	8.31463	7.14306	23.1718	29.4357	11.3671	14.719	16.063	17.0917	7.24501	12.7724
Bacteria;environmental samples	-	-	-	-	-	-	-	-	-	-	-	-
Bacteria;unclassified Bacteria	0.816474	0.526097	2.18259	2.83455	0.740212	1.07039	2.33342	-	14.4567	3.75641	0.617956	0.343561

## Sheet: 2_COG_number
COG	bagasse	farmSoil	termiteGut	wallabyGut	compost	peatSwampForest	carcass	humanDistalGut	mouseGut	sludge	marine	freshWater
[A]	1	2	0	1	3	0	1	0	0	8	0	1
[BQ]	3	5	0	0	4	2	2	0	0	1	0	5
[B]	0	0	0	0	0	0	0	2	0	0	0	0
[CE]	10	6	1	1	4	1	4	1	0	0	4	2
[CHR]	8	2	0	2	8	3	7	0	2	0	0	1
[CH]	3	0	0	1	1	0	0	0	0	0	1	1
[CO]	5	0	0	0	3	0	1	0	0	0	0	0
[CP]	14	11	0	0	22	5	4	5	0	6	4	2
[CR]	9	11	0	0	13	10	9	0	0	5	7	4
[C]	781	537	419	79	751	453	391	168	33	176	466	299
[DZ]	0	0	0	0	0	3	0	0	0	0	0	0
[D]	77	36	52	24	76	20	50	27	11	22	43	28
[EF]	9	14	3	3	20	24	6	9	0	2	15	3
[EG]	12	3	4	0	17	7	10	0	2	4	4	1
[EH]	44	40	4	2	44	31	30	10	3	9	46	14
[EJ]	6	2	1	0	1	0	3	0	0	0	1	1
[EM]	5	3	5	1	13	6	1	1	0	0	8	4
[EP]	67	64	13	5	119	12	17	14	2	12	43	18
[EQ]	15	17	0	0	27	24	10	0	1	8	13	10
[ER]	39	23	1	3	42	10	16	5	9	8	16	11
[ET]	20	3	3	1	13	0	6	0	0	13	4	2
[E]	895	608	186	101	941	406	460	128	24	213	488	304
[FE]	1	3	0	1	4	1	1	3	0	1	4	1
[FGR]	4	2	3	1	8	1	3	0	0	0	1	1
[FH]	0	1	0	0	0	0	0	0	0	1	0	0
[FJ]	4	3	0	0	0	0	2	0	0	2	3	1
[FP]	9	3	1	0	2	13	4	0	0	4	4	2
[FR]	12	3	6	1	8	12	2	4	0	5	1	1
[F]	201	146	74	43	202	112	124	76	15	42	151	57
[GC]	2	3	1	1	5	0	1	5	0	4	1	8
[GEPR]	117	76	42	5	84	41	31	2	1	22	41	25
[GER]	16	22	3	1	31	5	13	2	0	7	12	7
[GE]	9	0	0	3	6	0	1	0	0	3	0	0
[GM]	3	8	0	0	9	4	2	0	3	0	0	8
[GR]	0	0	0	0	0	0	2	0	0	0	0	1
[GT]	13	0	8	0	4	2	3	1	0	0	1	0
[G]	709	434	325	106	837	248	237	83	60	107	201	155
[HC]	15	15	8	1	13	4	4	2	1	1	9	4
[HE]	16	10	3	2	18	6	10	2	0	2	19	8
[HI]	3	3	22	5	6	0	1	3	1	2	3	0
[HJ]	3	4	0	0	4	1	6	0	0	1	5	1
[HQ]	3	0	0	0	2	0	0	0	0	0	0	0
[HR]	2	6	3	1	3	3	4	6	2	0	3	1
[H]	299	205	54	37	277	119	180	156	13	78	228	114
[IM]	3	1	3	1	0	0	1	0	0	2	2	1
[IQR]	62	68	3	3	111	41	39	1	6	16	61	36
[IQ]	38	37	20	1	54	26	32	3	9	5	23	23
[IR]	3	4	0	0	4	2	2	0	0	3	0	1
[I]	230	221	97	28	341	156	228	41	8	85	172	147
[JD]	1	1	0	0	0	0	1	0	0	0	0	1
[J]	595	245	224	112	481	194	289	274	31	161	382	154
[KB]	0	0	0	1	1	3	0	2	0	0	0	0
[KE]	10	12	2	2	10	0	5	0	5	0	6	2
[KG]	31	11	0	3	14	6	5	8	0	6	1	0
[KH]	0	0	0	0	0	0	0	1	0	0	1	0
[KL]	19	11	5	4	28	14	5	3	3	5	5	3
[KNU]	2	0	0	0	0	0	0	0	0	0	0	0
[KR]	22	52	9	7	33	16	17	3	3	4	3	13
[KT]	29	14	2	3	30	9	12	8	13	12	7	6
[K]	526	262	150	67	455	142	274	107	35	110	213	95
[LKJ]	5	3	1	0	13	2	10	0	0	1	3	0
[LK]	8	6	16	4	10	2	18	0	0	4	6	2
[LO]	0	0	0	0	0	4	1	6	0	0	1	2
[LR]	16	8	1	3	9	7	12	5	1	1	9	4
[LU]	0	0	0	1	1	0	1	0	0	1	0	0
[L]	637	451	313	230	629	263	292	159	493	200	498	248
[MG]	39	49	2	2	40	19	8	1	6	5	34	16
[MI]	0	0	0	0	1	0	3	0	0	0	2	1
[MJ]	8	5	1	1	14	3	0	3	1	1	9	5
[MNO]	1	0	0	0	1	0	0	0	0	0	0	0
[MP]	1	0	2	0	0	0	0	0	0	0	0	0
[MR]	4	11	1	1	26	3	7	0	1	0	11	3
[MU]	9	3	1	0	9	3	8	1	0	4	4	6
[M]	543	449	220	101	458	173	238	89	77	144	189	178
[NOU]	1	1	0	1	1	0	0	2	0	0	0	1
[NO]	0	0	0	0	0	0	0	0	0	0	0	1
[NT]	25	54	37	1	34	38	15	2	2	9	4	13
[NUO]	4	0	8	0	1	0	0	0	0	0	0	0
[NU]	97	33	60	2	54	17	40	5	1	24	17	23
[N]	42	28	119	4	59	7	23	2	6	4	18	6
[OC]	20	11	1	2	14	4	7	2	0	5	13	6
[OK]	4	1	0	0	3	0	6	1	5	2	1	4
[OTN]	0	0	0	0	1	0	0	0	0	0	0	0
[OT]	3	0	0	0	2	1	1	0	0	0	0	0
[OU]	15	6	3	1	18	6	8	3	2	2	7	6
[O]	381	253	145	49	343	188	183	82	19	94	211	110
[PH]	5	2	3	3	3	3	6	2	1	0	1	0
[PR]	19	10	0	0	7	0	6	0	0	4	6	4
[PT]	9	1	0	0	6	0	2	0	0	0	0	0
[P]	567	374	84	31	562	192	216	75	7	114	159	140
[QC]	3	1	0	0	0	0	2	0	0	0	1	2
[QK]	0	1	0	0	1	0	1	0	0	0	0	0
[QP]	1	0	0	0	0	1	0	0	0	0	0	0
[QR]	34	79	26	3	64	22	43	16	21	13	42	25
[Q]	139	242	3	6	191	118	117	0	2	63	110	71
[RTKL]	8	17	0	4	8	9	5	2	3	5	4	9
[R]	1103	1132	662	211	1196	496	675	317	137	293	818	475
[S]	828	684	313	145	718	310	414	230	51	249	432	331
[TD]	0	1	0	0	1	0	0	0	0	0	0	0
[TK]	93	65	27	5	55	20	40	4	10	15	24	15
[TQ]	1	1	0	2	3	0	0	4	0	0	0	0
[T]	621	1158	190	35	711	342	379	36	49	138	202	245
[UNTP]	1	1	0	0	0	0	0	0	0	0	0	1
[UW]	0	0	0	0	1	0	0	0	2	0	0	1
[U]	116	65	40	16	88	61	89	25	1	27	44	33
[V]	147	200	39	45	285	128	90	28	45	66	72	79

## Sheet: 2_COG_percent
COG	bagasse	farmSoil	termiteGut	wallabyGut	compost	peatSwampForest	carcass	humanDistalGut	mouseGut	sludge	marine	freshWater
[A]	0.0094402	0.0230441	0	0.0635728	0.0276549	0	0.0180668	0	0	0.300075	0	0.0273673
[BQ]	0.0283206	0.0576103	0	0	0.0368732	0.0431034	0.0361337	0	0	0.0375094	0	0.136836
[B]	0	0	0	0	0	0	0	0.0881834	0	0	0	0
[CE]	0.094402	0.0691324	0.0245218	0.0635728	0.0368732	0.0215517	0.0722674	0.0440917	0	0	0.0704473	0.0547345
[CHR]	0.0755216	0.0230441	0	0.127146	0.0737463	0.0646552	0.126468	0	0.161421	0	0	0.0273673
[CH]	0.0283206	0	0	0.0635728	0.00921829	0	0	0	0	0	0.0176118	0.0273673
[CO]	0.047201	0	0	0	0.0276549	0	0.0180668	0	0	0	0	0
[CP]	0.132163	0.126743	0	0	0.202802	0.107759	0.0722674	0.220459	0	0.225056	0.0704473	0.0547345
[CR]	0.0849618	0.126743	0	0	0.119838	0.215517	0.162602	0	0	0.187547	0.123283	0.109469
[C]	7.37279	6.18735	10.2746	5.02225	6.92294	9.76293	7.06414	7.40741	2.66344	6.60165	8.20712	8.18281
[DZ]	0	0	0	0	0	0.0646552	0	0	0	0	0	0
[D]	0.726895	0.414794	1.27513	1.52575	0.70059	0.431034	0.903342	1.19048	0.887813	0.825206	0.757309	0.766284
[EF]	0.0849618	0.161309	0.0735655	0.190718	0.184366	0.517241	0.108401	0.396825	0	0.0750188	0.264178	0.0821018
[EG]	0.113282	0.0345662	0.0980873	0	0.156711	0.150862	0.180668	0	0.161421	0.150038	0.0704473	0.0273673
[EH]	0.415369	0.460883	0.0980873	0.127146	0.405605	0.668103	0.542005	0.440917	0.242131	0.337584	0.810144	0.383142
[EJ]	0.0566412	0.0230441	0.0245218	0	0.00921829	0	0.0542005	0	0	0	0.0176118	0.0273673
[EM]	0.047201	0.0345662	0.122609	0.0635728	0.119838	0.12931	0.0180668	0.0440917	0	0	0.140895	0.109469
[EP]	0.632493	0.737412	0.318784	0.317864	1.09698	0.258621	0.307136	0.617284	0.161421	0.450113	0.757309	0.492611
[EQ]	0.141603	0.195875	0	0	0.248894	0.517241	0.180668	0	0.0807103	0.300075	0.228954	0.273673
[ER]	0.368168	0.265007	0.0245218	0.190718	0.387168	0.215517	0.28907	0.220459	0.726392	0.300075	0.281789	0.30104
[ET]	0.188804	0.0345662	0.0735655	0.0635728	0.119838	0	0.108401	0	0	0.487622	0.0704473	0.0547345
[E]	8.44898	7.00542	4.56106	6.42085	8.67441	8.75	8.31075	5.64374	1.93705	7.9895	8.59458	8.31965
[FE]	0.0094402	0.0345662	0	0.0635728	0.0368732	0.0215517	0.0180668	0.132275	0	0.0375094	0.0704473	0.0273673
[FGR]	0.0377608	0.0230441	0.0735655	0.0635728	0.0737463	0.0215517	0.0542005	0	0	0	0.0176118	0.0273673
[FH]	0	0.0115221	0	0	0	0	0	0	0	0.0375094	0	0
[FJ]	0.0377608	0.0345662	0	0	0	0	0.0361337	0	0	0.0750188	0.0528355	0.0273673
[FP]	0.0849618	0.0345662	0.0245218	0	0.0184366	0.280172	0.0722674	0	0	0.150038	0.0704473	0.0547345
[FR]	0.113282	0.0345662	0.147131	0.0635728	0.0737463	0.258621	0.0361337	0.176367	0	0.187547	0.0176118	0.0273673
[F]	1.89748	1.68222	1.81462	2.73363	1.86209	2.41379	2.24029	3.35097	1.21065	1.57539	2.65939	1.55993
[GC]	0.0188804	0.0345662	0.0245218	0.0635728	0.0460914	0	0.0180668	0.220459	0	0.150038	0.0176118	0.218938
[GEPR]	1.1045	0.875677	1.02992	0.317864	0.774336	0.883621	0.560072	0.0881834	0.0807103	0.825206	0.722085	0.684182
[GER]	0.151043	0.253485	0.0735655	0.0635728	0.285767	0.107759	0.234869	0.0881834	0	0.262566	0.211342	0.191571
[GE]	0.0849618	0	0	0.190718	0.0553097	0	0.0180668	0	0	0.112528	0	0
[GM]	0.0283206	0.0921765	0	0	0.0829646	0.0862069	0.0361337	0	0.242131	0	0	0.218938
[GR]	0	0	0	0	0	0	0.0361337	0	0	0	0	0.0273673
[GT]	0.122723	0	0.196175	0	0.0368732	0.0431034	0.0542005	0.0440917	0	0	0.0176118	0
[G]	6.6931	5.00058	7.96959	6.73872	7.71571	5.34483	4.28184	3.65961	4.84262	4.0135	3.53998	4.24193
[HC]	0.141603	0.172831	0.196175	0.0635728	0.119838	0.0862069	0.0722674	0.0881834	0.0807103	0.0375094	0.158507	0.109469
[HE]	0.151043	0.115221	0.0735655	0.127146	0.165929	0.12931	0.180668	0.0881834	0	0.0750188	0.334625	0.218938
[HI]	0.0283206	0.0345662	0.53948	0.317864	0.0553097	0	0.0180668	0.132275	0.0807103	0.0750188	0.0528355	0
[HJ]	0.0283206	0.0460883	0	0	0.0368732	0.0215517	0.108401	0	0	0.0375094	0.0880592	0.0273673
[HQ]	0.0283206	0	0	0	0.0184366	0	0	0	0	0	0	0
[HR]	0.0188804	0.0691324	0.0735655	0.0635728	0.0276549	0.0646552	0.0722674	0.26455	0.161421	0	0.0528355	0.0273673
[H]	2.82262	2.36202	1.32418	2.35219	2.55347	2.56466	3.25203	6.87831	1.04923	2.92573	4.0155	3.11987
[IM]	0.0283206	0.0115221	0.0735655	0.0635728	0	0	0.0180668	0	0	0.0750188	0.0352237	0.0273673
[IQR]	0.585292	0.7835	0.0735655	0.190718	1.02323	0.883621	0.704607	0.0440917	0.484262	0.60015	1.07432	0.985222
[IQ]	0.358727	0.426316	0.490436	0.0635728	0.497788	0.560345	0.578139	0.132275	0.726392	0.187547	0.405072	0.629447
[IR]	0.0283206	0.0460883	0	0	0.0368732	0.0431034	0.0361337	0	0	0.112528	0	0.0273673
[I]	2.17125	2.54638	2.37862	1.78004	3.14344	3.36207	4.11924	1.80776	0.645682	3.1883	3.02924	4.02299
[JD]	0.0094402	0.0115221	0	0	0	0	0.0180668	0	0	0	0	0.0273673
[J]	5.61692	2.82291	5.49289	7.12015	4.434	4.18103	5.22132	12.0811	2.50202	6.03901	6.72772	4.21456
[KB]	0	0	0	0.0635728	0.00921829	0.0646552	0	0.0881834	0	0	0	0
[KE]	0.094402	0.138265	0.0490436	0.127146	0.0921829	0	0.0903342	0	0.403551	0	0.105671	0.0547345
[KG]	0.292646	0.126743	0	0.190718	0.129056	0.12931	0.0903342	0.352734	0	0.225056	0.0176118	0
[KH]	0	0	0	0	0	0	0	0.0440917	0	0	0.0176118	0
[KL]	0.179364	0.126743	0.122609	0.254291	0.258112	0.301724	0.0903342	0.132275	0.242131	0.187547	0.0880592	0.0821018
[KNU]	0.0188804	0	0	0	0	0	0	0	0	0	0	0
[KR]	0.207684	0.599147	0.220696	0.44501	0.304204	0.344828	0.307136	0.132275	0.242131	0.150038	0.0528355	0.355774
[KT]	0.273766	0.161309	0.0490436	0.190718	0.276549	0.193966	0.216802	0.352734	1.04923	0.450113	0.123283	0.164204
[K]	4.96554	3.01878	3.67827	4.25938	4.19432	3.06034	4.95032	4.71781	2.82486	4.12603	3.75132	2.59989
[LKJ]	0.047201	0.0345662	0.0245218	0	0.119838	0.0431034	0.180668	0	0	0.0375094	0.0528355	0
[LK]	0.0755216	0.0691324	0.392349	0.254291	0.0921829	0.0431034	0.325203	0	0	0.150038	0.105671	0.0547345
[LO]	0	0	0	0	0	0.0862069	0.0180668	0.26455	0	0	0.0176118	0.0547345
[LR]	0.151043	0.0921765	0.0245218	0.190718	0.0829646	0.150862	0.216802	0.220459	0.0807103	0.0375094	0.158507	0.109469
[LU]	0	0	0	0.0635728	0.00921829	0	0.0180668	0	0	0.0375094	0	0
[L]	6.01341	5.19645	7.67533	14.6217	5.7983	5.6681	5.27552	7.01058	39.7902	7.50188	8.77069	6.78708
[MG]	0.368168	0.564581	0.0490436	0.127146	0.368732	0.409483	0.144535	0.0440917	0.484262	0.187547	0.598802	0.437876
[MI]	0	0	0	0	0.00921829	0	0.0542005	0	0	0	0.0352237	0.0273673
[MJ]	0.0755216	0.0576103	0.0245218	0.0635728	0.129056	0.0646552	0	0.132275	0.0807103	0.0375094	0.158507	0.136836
[MNO]	0.0094402	0	0	0	0.00921829	0	0	0	0	0	0	0
[MP]	0.0094402	0	0.0490436	0	0	0	0	0	0	0	0	0
[MR]	0.0377608	0.126743	0.0245218	0.0635728	0.239676	0.0646552	0.126468	0	0.0807103	0	0.19373	0.0821018
[MU]	0.0849618	0.0345662	0.0245218	0	0.0829646	0.0646552	0.144535	0.0440917	0	0.150038	0.0704473	0.164204
[M]	5.12603	5.17341	5.3948	6.42085	4.22198	3.72845	4.29991	3.92416	6.21469	5.40135	3.32864	4.87137
[NOU]	0.0094402	0.0115221	0	0.0635728	0.00921829	0	0	0.0881834	0	0	0	0.0273673
[NO]	0	0	0	0	0	0	0	0	0	0	0	0.0273673
[NT]	0.236005	0.622191	0.907308	0.0635728	0.313422	0.818966	0.271003	0.0881834	0.161421	0.337584	0.0704473	0.355774
[NUO]	0.0377608	0	0.196175	0	0.00921829	0	0	0	0	0	0	0
[NU]	0.915699	0.380228	1.47131	0.127146	0.497788	0.366379	0.722674	0.220459	0.0807103	0.900225	0.299401	0.629447
[N]	0.396488	0.322618	2.9181	0.254291	0.543879	0.150862	0.415537	0.0881834	0.484262	0.150038	0.317013	0.164204
[OC]	0.188804	0.126743	0.0245218	0.127146	0.129056	0.0862069	0.126468	0.0881834	0	0.187547	0.228954	0.164204
[OK]	0.0377608	0.0115221	0	0	0.0276549	0	0.108401	0.0440917	0.403551	0.0750188	0.0176118	0.109469
[OTN]	0	0	0	0	0.00921829	0	0	0	0	0	0	0
[OT]	0.0283206	0	0	0	0.0184366	0.0215517	0.0180668	0	0	0	0	0
[OU]	0.141603	0.0691324	0.0735655	0.0635728	0.165929	0.12931	0.144535	0.132275	0.161421	0.0750188	0.123283	0.164204
[O]	3.59671	2.91508	3.55566	3.11507	3.16187	4.05172	3.30623	3.61552	1.53349	3.52588	3.7161	3.0104
[PH]	0.047201	0.0230441	0.0735655	0.190718	0.0276549	0.0646552	0.108401	0.0881834	0.0807103	0	0.0176118	0
[PR]	0.179364	0.115221	0	0	0.064528	0	0.108401	0	0	0.150038	0.105671	0.109469
[PT]	0.0849618	0.0115221	0	0	0.0553097	0	0.0361337	0	0	0	0	0
[P]	5.35259	4.30925	2.05983	1.97076	5.18068	4.13793	3.90244	3.30688	0.564972	4.27607	2.80028	3.83142
[QC]	0.0283206	0.0115221	0	0	0	0	0.0361337	0	0	0	0.0176118	0.0547345
[QK]	0	0.0115221	0	0	0.00921829	0	0.0180668	0	0	0	0	0
[QP]	0.0094402	0	0	0	0	0.0215517	0	0	0	0	0	0
[QR]	0.320967	0.910243	0.637567	0.190718	0.589971	0.474138	0.776874	0.705467	1.69492	0.487622	0.739697	0.684182
[Q]	1.31219	2.78834	0.0735655	0.381437	1.76069	2.5431	2.11382	0	0.161421	2.36309	1.9373	1.94308
[RTKL]	0.0755216	0.195875	0	0.254291	0.0737463	0.193966	0.0903342	0.0881834	0.242131	0.187547	0.0704473	0.246305
[R]	10.4125	13.043	16.2334	13.4139	11.0251	10.6897	12.1951	13.9771	11.0573	10.9902	14.4065	12.9995
[S]	7.81648	7.88109	7.67533	9.21805	6.61873	6.68103	7.47967	10.1411	4.11622	9.33983	7.60831	9.05857
[TD]	0	0.0115221	0	0	0.00921829	0	0	0	0	0	0	0
[TK]	0.877938	0.748934	0.662089	0.317864	0.507006	0.431034	0.722674	0.176367	0.807103	0.562641	0.422684	0.410509
[TQ]	0.0094402	0.0115221	0	0.127146	0.0276549	0	0	0.176367	0	0	0	0
[T]	5.86236	13.3426	4.65915	2.22505	6.5542	7.37069	6.84734	1.5873	3.9548	5.17629	3.55759	6.70498
[UNTP]	0.0094402	0.0115221	0	0	0	0	0	0	0	0	0	0.0273673
[UW]	0	0	0	0	0.00921829	0	0	0	0.161421	0	0	0.0273673
[U]	1.09506	0.748934	0.980873	1.01716	0.811209	1.31466	1.60795	1.10229	0.0807103	1.01275	0.774921	0.90312
[V]	1.38771	2.30441	0.956351	2.86078	2.62721	2.75862	1.62602	1.23457	3.63196	2.47562	1.26805	2.16201

## Sheet: 2_COG_unique_hit
COG	bagasse	farmSoil	termiteGut	wallabyGut	compost	peatSwampForest	carcass	humanDistalGut	mouseGut	sludge	marine	freshWater
[A]	1	2	0	1	2	0	1	0	0	2	0	1
[BQ]	2	3	0	0	4	2	2	0	0	1	0	5
[B]	0	0	0	0	0	0	0	1	0	0	0	0
[CE]	6	4	1	1	4	1	3	1	0	0	4	1
[CHR]	6	2	0	1	5	1	4	0	1	0	0	1
[CH]	3	0	0	1	1	0	0	0	0	0	1	1
[CO]	5	0	0	0	3	0	1	0	0	0	0	0
[CP]	10	9	0	0	14	3	2	1	0	6	3	2
[CR]	6	10	0	0	12	5	6	0	0	2	7	4
[C]	588	371	85	68	518	262	292	95	20	124	283	244
[DZ]	0	0	0	0	0	1	0	0	0	0	0	0
[D]	65	34	19	22	64	18	40	13	6	17	36	25
[EF]	4	9	3	2	12	6	6	5	0	2	6	2
[EG]	7	3	4	0	14	4	7	0	2	4	4	1
[EH]	30	29	2	2	31	18	25	6	3	4	27	11
[EJ]	5	1	1	0	1	0	3	0	0	0	1	1
[EM]	5	2	2	1	11	5	1	1	0	0	6	4
[EP]	50	47	11	5	79	9	16	11	2	11	34	16
[EQ]	11	11	0	0	16	10	8	0	1	6	9	7
[ER]	30	16	1	3	28	9	14	3	6	6	13	10
[ET]	15	2	3	1	11	0	6	0	0	9	4	2
[E]	626	454	94	84	682	230	365	75	16	158	357	264
[FE]	1	3	0	1	4	1	1	1	0	1	4	1
[FGR]	4	2	3	1	8	1	2	0	0	0	1	1
[FH]	0	1	0	0	0	0	0	0	0	1	0	0
[FJ]	2	3	0	0	0	0	2	0	0	2	3	1
[FP]	8	3	1	0	1	1	3	0	0	3	4	1
[FR]	5	3	4	1	7	4	2	2	0	4	1	1
[F]	166	110	38	38	156	67	99	43	11	34	115	48
[GC]	1	3	1	1	5	0	1	2	0	2	1	3
[GEPR]	89	54	6	4	61	17	23	2	1	14	35	22
[GER]	14	20	2	1	18	2	10	1	0	4	11	6
[GE]	6	0	0	3	5	0	1	0	0	2	0	0
[GM]	1	5	0	0	5	3	2	0	2	0	0	6
[GR]	0	0	0	0	0	0	1	0	0	0	0	1
[GT]	13	0	3	0	4	1	2	1	0	0	1	0
[G]	541	319	79	89	577	137	197	63	43	82	168	138
[HC]	13	12	3	1	7	3	3	1	1	1	7	4
[HE]	13	8	3	2	15	4	9	1	0	2	14	5
[HI]	3	3	2	4	5	0	1	1	1	2	1	0
[HJ]	3	4	0	0	4	1	4	0	0	1	4	1
[HQ]	3	0	0	0	2	0	0	0	0	0	0	0
[HR]	2	5	1	1	3	3	3	3	1	0	2	1
[H]	233	166	28	35	221	81	145	82	7	66	166	97
[IM]	3	1	1	1	0	0	1	0	0	1	2	1
[IQR]	45	46	3	2	78	23	31	1	5	15	45	25
[IQ]	27	26	3	1	38	14	22	2	3	5	19	21
[IR]	2	3	0	0	4	1	2	0	0	3	0	1
[I]	167	176	31	27	266	97	157	21	6	61	142	122
[JD]	1	1	0	0	0	0	1	0	0	0	0	1
[J]	492	212	105	106	405	138	227	140	18	116	317	148
[KB]	0	0	0	1	1	2	0	1	0	0	0	0
[KE]	8	8	2	2	8	0	3	0	3	0	4	2
[KG]	29	8	0	3	14	4	4	6	0	6	1	0
[KH]	0	0	0	0	0	0	0	1	0	0	1	0
[KL]	10	7	4	4	17	9	5	1	2	5	4	3
[KNU]	2	0	0	0	0	0	0	0	0	0	0	0
[KR]	15	24	3	5	23	10	14	2	2	4	3	11
[KT]	28	11	2	3	24	7	11	6	4	7	6	6
[K]	395	204	51	63	361	76	208	66	24	87	186	88
[LKJ]	4	3	1	0	10	1	7	0	0	1	3	0
[LK]	5	4	5	3	8	2	7	0	0	3	3	2
[LO]	0	0	0	0	0	2	1	2	0	0	1	2
[LR]	15	8	1	3	8	3	11	3	1	1	9	4
[LU]	0	0	0	1	1	0	1	0	0	1	0	0
[L]	382	362	131	148	451	182	223	95	85	146	282	206
[MG]	28	37	2	2	33	14	8	1	4	5	21	12
[MI]	0	0	0	0	1	0	1	0	0	0	2	1
[MJ]	3	5	1	1	9	2	0	2	1	1	8	5
[MNO]	1	0	0	0	1	0	0	0	0	0	0	0
[MP]	1	0	1	0	0	0	0	0	0	0	0	0
[MR]	2	7	1	1	16	2	6	0	1	0	6	3
[MU]	6	3	1	0	8	3	7	1	0	3	4	6
[M]	412	339	81	77	368	103	189	44	48	105	163	156
[NOU]	1	1	0	1	1	0	0	1	0	0	0	1
[NO]	0	0	0	0	0	0	0	0	0	0	0	1
[NT]	21	19	16	1	31	9	14	2	2	7	4	7
[NUO]	4	0	1	0	1	0	0	0	0	0	0	0
[NU]	75	30	17	2	39	12	29	3	1	18	15	18
[N]	36	22	32	3	44	5	17	1	4	4	15	6
[OC]	14	8	1	2	12	3	5	1	0	5	9	6
[OK]	2	1	0	0	2	0	5	1	1	1	1	3
[OTN]	0	0	0	0	1	0	0	0	0	0	0	0
[OT]	2	0	0	0	1	1	1	0	0	0	0	0
[OU]	12	5	3	1	15	4	5	3	1	2	6	5
[O]	299	206	47	45	274	100	146	44	13	60	173	92
[PH]	4	2	2	3	3	2	6	1	1	0	1	0
[PR]	11	10	0	0	4	0	4	0	0	2	3	4
[PT]	4	1	0	0	3	0	2	0	0	0	0	0
[P]	355	248	35	29	371	107	168	40	7	84	127	115
[QC]	2	1	0	0	0	0	2	0	0	0	1	2
[QK]	0	1	0	0	1	0	1	0	0	0	0	0
[QP]	1	0	0	0	0	1	0	0	0	0	0	0
[QR]	28	56	7	3	52	11	35	12	8	7	33	20
[Q]	92	106	3	6	130	43	72	0	1	34	64	50
[RTKL]	2	14	0	3	8	5	5	2	2	4	4	8
[R]	751	734	187	152	850	283	498	182	63	207	539	357
[S]	642	519	101	122	542	168	322	134	23	181	304	251
[TD]	0	1	0	0	1	0	0	0	0	0	0	0
[TK]	72	39	8	5	41	14	29	4	2	8	21	12
[TQ]	1	1	0	2	3	0	0	3	0	0	0	0
[T]	381	503	68	32	423	171	265	22	20	89	162	175
[UNTP]	1	1	0	0	0	0	0	0	0	0	0	1
[UW]	0	0	0	0	1	0	0	0	1	0	0	1
[U]	88	51	11	13	70	34	55	13	1	25	30	30
[V]	101	136	27	37	186	60	71	23	27	51	56	62

## Sheet: 3_KEGG_number
Pathway	bagasse	farmSoil	termiteGut	wallabyGut	compost	peatSwampForest	carcass	humanDistalGut	mouseGut	sludge	marine	freshWater
1.1 Carbohydrate Metabolism : Amino sugar and nucleotide sugar metabolism	285	176	39	200	313	221	241	362	135	158	83	131
1.1 Carbohydrate Metabolism : Ascorbate and aldarate metabolism	67	18	10	21	67	21	30	102	18	15	13	18
1.1 Carbohydrate Metabolism : Butanoate metabolism	179	117	35	74	207	198	288	94	45	135	97	78
1.1 Carbohydrate Metabolism : C5-Branched dibasic acid metabolism	63	27	5	21	76	52	72	31	17	45	33	30
1.1 Carbohydrate Metabolism : Citrate cycle (TCA cycle)	295	227	24	69	400	323	347	77	31	197	153	130
1.1 Carbohydrate Metabolism : Fructose and mannose metabolism	156	88	9	132	211	81	117	264	98	86	53	69
1.1 Carbohydrate Metabolism : Galactose metabolism	125	63	7	115	145	76	71	332	81	40	26	43
1.1 Carbohydrate Metabolism : Glycolysis / Gluconeogenesis	289	232	43	156	409	277	329	373	113	211	158	167
1.1 Carbohydrate Metabolism : Glyoxylate and dicarboxylate metabolism	336	234	34	105	427	300	368	136	54	255	201	146
1.1 Carbohydrate Metabolism : Inositol phosphate metabolism	28	22	3	14	52	22	18	18	17	13	26	13
1.1 Carbohydrate Metabolism : Pentose and glucuronate interconversions	81	46	16	90	112	59	77	66	55	25	29	39
1.1 Carbohydrate Metabolism : Pentose phosphate pathway	183	159	20	111	245	157	210	218	66	111	119	133
1.1 Carbohydrate Metabolism : Propanoate metabolism	243	158	25	64	259	204	320	112	32	197	125	119
1.1 Carbohydrate Metabolism : Pyruvate metabolism	381	261	41	139	413	420	416	226	80	240	202	169
1.1 Carbohydrate Metabolism : Starch and sucrose metabolism	193	89	48	155	270	188	104	301	143	85	33	72
1.10 Biosynthesis of Other Secondary Metabolites : beta-Lactam resistance	3	2	0	0	5	2	11	3	0	7	3	3
1.10 Biosynthesis of Other Secondary Metabolites : Betalain biosynthesis	3	1	1	0	0	1	0	0	0	0	0	2
1.10 Biosynthesis of Other Secondary Metabolites : Butirosin and neomycin biosynthesis	4	0	0	3	1	1	2	7	0	0	2	2
1.10 Biosynthesis of Other Secondary Metabolites : Caffeine metabolism	3	1	0	0	10	6	13	0	0	2	12	2
1.10 Biosynthesis of Other Secondary Metabolites : Flavone and flavonol biosynthesis	0	0	1	0	0	1	0	2	0	0	0	0
1.10 Biosynthesis of Other Secondary Metabolites : Flavonoid biosynthesis	1	0	0	0	2	0	0	0	0	5	0	2
1.10 Biosynthesis of Other Secondary Metabolites : Glucosinolate biosynthesis	14	5	0	9	30	11	19	15	1	5	20	12
1.10 Biosynthesis of Other Secondary Metabolites : Indole alkaloid biosynthesis	3	0	1	0	0	2	2	0	0	0	0	2
1.10 Biosynthesis of Other Secondary Metabolites : Isoquinoline alkaloid biosynthesis	7	10	2	6	26	14	19	10	7	19	17	5
1.10 Biosynthesis of Other Secondary Metabolites : Novobiocin biosynthesis	17	14	1	14	32	22	34	28	6	28	16	9
1.10 Biosynthesis of Other Secondary Metabolites : Penicillin and cephalosporin biosynthesis	8	4	0	0	10	5	15	5	0	7	5	3
1.10 Biosynthesis of Other Secondary Metabolites : Phenylpropanoid biosynthesis	57	36	2	17	59	29	37	17	5	21	15	13
1.10 Biosynthesis of Other Secondary Metabolites : Stilbenoid, diarylheptanoid and gingerol biosynthesis	0	0	0	0	0	0	0	0	0	0	0	1
1.10 Biosynthesis of Other Secondary Metabolites : Streptomycin biosynthesis	54	53	9	77	89	41	45	81	44	46	36	44
1.10 Biosynthesis of Other Secondary Metabolites : Tropane, piperidine and pyridine alkaloid biosynthesis	17	20	2	15	42	24	32	27	11	44	18	12
1.11 Xenobiotics Biodegradation and Metabolism : Aminobenzoate degradation	43	18	0	6	40	24	90	11	11	18	23	19
1.11 Xenobiotics Biodegradation and Metabolism : Atrazine degradation	17	14	2	0	22	19	22	2	2	22	14	4
1.11 Xenobiotics Biodegradation and Metabolism : Benzoate degradation	79	58	11	9	79	82	157	18	7	56	40	22
1.11 Xenobiotics Biodegradation and Metabolism : Bisphenol degradation	0	0	0	0	1	0	0	3	0	0	0	0
1.11 Xenobiotics Biodegradation and Metabolism : Caprolactam degradation	14	18	0	2	26	35	70	2	0	10	10	13
1.11 Xenobiotics Biodegradation and Metabolism : Chloroalkane and chloroalkene degradation	7	8	16	8	24	30	36	21	4	42	7	4
1.11 Xenobiotics Biodegradation and Metabolism : Chlorocyclohexane and chlorobenzene degradation	4	6	0	0	12	8	11	2	0	9	2	2
1.11 Xenobiotics Biodegradation and Metabolism : Dioxin degradation	10	3	10	7	8	17	15	13	6	1	2	1
1.11 Xenobiotics Biodegradation and Metabolism : Drug metabolism - cytochrome P450	18	13	10	8	27	63	60	24	4	16	15	6
1.11 Xenobiotics Biodegradation and Metabolism : Drug metabolism - other enzymes	97	65	16	72	98	66	100	95	36	57	70	47
1.11 Xenobiotics Biodegradation and Metabolism : Ethylbenzene degradation	15	17	0	0	16	15	23	2	0	15	8	2
1.11 Xenobiotics Biodegradation and Metabolism : Fluorobenzoate degradation	6	8	0	0	9	10	8	0	0	4	5	2
1.11 Xenobiotics Biodegradation and Metabolism : Metabolism of xenobiotics by cytochrome P450	17	9	10	8	26	46	42	24	4	14	9	2
1.11 Xenobiotics Biodegradation and Metabolism : Naphthalene degradation	4	5	10	7	12	14	15	14	4	4	2	0
1.11 Xenobiotics Biodegradation and Metabolism : Nitrotoluene degradation	11	7	13	11	10	22	11	25	1	9	3	10
1.11 Xenobiotics Biodegradation and Metabolism : Polycyclic aromatic hydrocarbon degradation	14	4	0	0	18	6	5	0	0	1	5	1
1.11 Xenobiotics Biodegradation and Metabolism : Steroid degradation	0	1	0	0	0	0	2	1	0	0	1	1
1.11 Xenobiotics Biodegradation and Metabolism : Styrene degradation	18	18	0	4	20	15	24	6	8	9	14	13
1.11 Xenobiotics Biodegradation and Metabolism : Toluene degradation	30	28	6	5	46	38	58	5	1	19	7	11
1.11 Xenobiotics Biodegradation and Metabolism : Xylene degradation	12	4	10	7	7	17	15	13	6	2	3	3
1.12 Overview : Biosynthesis of terpenoids and steroids	2	2	0	0	0	0	0	0	0	5	1	3
1.2 Energy Metabolism : Carbon fixation in photosynthetic organisms	167	145	18	129	204	199	193	173	91	153	129	102
1.2 Energy Metabolism : Carbon fixation pathways in prokaryotes	364	245	69	120	402	343	428	151	44	261	203	176
1.2 Energy Metabolism : Methane metabolism	391	276	34	147	451	312	401	290	79	294	200	192
1.2 Energy Metabolism : Nitrogen metabolism	609	421	129	122	805	634	558	173	75	423	380	298
1.2 Energy Metabolism : Oxidative phosphorylation	381	309	48	61	629	503	323	109	35	291	224	223
1.2 Energy Metabolism : Photosynthesis	3	1	0	4	8	2	4	3	2	3	0	1
1.2 Energy Metabolism : Sulfur metabolism	118	55	5	32	129	90	112	63	24	76	52	52
1.3 Lipid Metabolism : alpha-Linolenic acid metabolism	26	24	0	0	26	21	80	2	0	22	18	10
1.3 Lipid Metabolism : Arachidonic acid metabolism	25	11	0	1	44	24	36	1	0	24	14	2
1.3 Lipid Metabolism : Biosynthesis of unsaturated fatty acids	37	48	3	8	54	36	107	24	9	34	29	18
1.3 Lipid Metabolism : Cutin, suberine and wax biosynthesis	0	0	0	0	0	0	1	0	0	0	2	1
1.3 Lipid Metabolism : Ether lipid metabolism	6	0	0	0	3	3	1	0	0	0	0	0
1.3 Lipid Metabolism : Fatty acid biosynthesis	119	87	9	32	117	74	167	82	15	71	92	56
1.3 Lipid Metabolism : Fatty acid elongation	29	31	0	0	37	35	88	3	0	25	17	14
1.3 Lipid Metabolism : Fatty acid metabolism	67	57	11	9	74	74	160	28	5	51	33	25
1.3 Lipid Metabolism : Glycerolipid metabolism	47	16	5	41	48	24	54	99	18	28	14	13
1.3 Lipid Metabolism : Glycerophospholipid metabolism	57	27	3	33	51	25	95	79	17	73	22	27
1.3 Lipid Metabolism : Linoleic acid metabolism	0	0	0	0	3	0	0	0	0	0	0	0
1.3 Lipid Metabolism : Primary bile acid biosynthesis	9	6	0	0	13	19	25	6	0	7	1	3
1.3 Lipid Metabolism : Secondary bile acid biosynthesis	0	0	0	0	0	0	0	5	0	0	1	0
1.3 Lipid Metabolism : Sphingolipid metabolism	22	8	5	30	22	20	7	88	34	5	2	5
1.3 Lipid Metabolism : Steroid biosynthesis	1	1	0	0	1	0	0	0	0	0	0	1
1.3 Lipid Metabolism : Steroid hormone biosynthesis	0	1	0	0	4	2	1	1	0	2	0	3
1.3 Lipid Metabolism : Synthesis and degradation of ketone bodies	31	27	2	1	27	22	66	5	2	22	22	15
1.4 Nucleotide Metabolism : Purine metabolism	6376	1709	383	1138	2893	1887	2055	1864	963	1445	1266	1180
1.4 Nucleotide Metabolism : Pyrimidine metabolism	4873	393	98	380	830	555	660	625	271	340	424	298
1.5 Amino Acid Metabolism : Alanine, aspartate and glutamate metabolism	341	216	182	226	396	331	383	242	114	178	229	151
1.5 Amino Acid Metabolism : Arginine and proline metabolism	229	178	47	151	340	210	384	223	77	190	191	136
1.5 Amino Acid Metabolism : Cysteine and methionine metabolism	289	161	49	144	353	267	302	302	106	177	176	136
1.5 Amino Acid Metabolism : Glycine, serine and threonine metabolism	277	186	32	149	343	253	421	202	78	213	304	153
1.5 Amino Acid Metabolism : Histidine metabolism	68	59	10	67	89	57	142	115	39	86	87	51
1.5 Amino Acid Metabolism : Lysine biosynthesis	96	57	45	71	92	72	157	116	30	80	61	52
1.5 Amino Acid Metabolism : Lysine degradation	107	66	2	6	125	82	159	10	1	63	43	34
1.5 Amino Acid Metabolism : Phenylalanine metabolism	118	84	3	25	128	87	183	44	26	107	63	45
1.5 Amino Acid Metabolism : Phenylalanine, tyrosine and tryptophan biosynthesis	141	110	39	123	181	138	238	251	54	157	160	101
1.5 Amino Acid Metabolism : Tryptophan metabolism	111	61	5	6	139	99	184	11	17	63	55	38
1.5 Amino Acid Metabolism : Tyrosine metabolism	50	59	19	25	92	73	91	51	16	49	33	28
1.5 Amino Acid Metabolism : Valine, leucine and isoleucine biosynthesis	192	88	39	114	243	128	227	128	71	107	162	99
1.5 Amino Acid Metabolism : Valine, leucine and isoleucine degradation	158	132	10	20	248	169	305	42	12	129	116	71
1.6 Metabolism of Other Amino Acids : beta-Alanine metabolism	44	28	3	13	52	34	123	31	8	59	29	21
1.6 Metabolism of Other Amino Acids : Cyanoamino acid metabolism	53	26	7	44	82	54	54	38	17	38	25	13
1.6 Metabolism of Other Amino Acids : D-Alanine metabolism	17	14	0	18	24	9	24	31	19	13	7	7
1.6 Metabolism of Other Amino Acids : D-Arginine and D-ornithine metabolism	2	2	0	0	2	0	2	0	0	0	2	0
1.6 Metabolism of Other Amino Acids : D-Glutamine and D-glutamate metabolism	20	13	0	19	28	20	47	32	10	32	11	13
1.6 Metabolism of Other Amino Acids : Glutathione metabolism	137	89	3	22	238	166	222	50	22	108	109	54
1.6 Metabolism of Other Amino Acids : Phosphonate and phosphinate metabolism	1	3	12	1	8	1	1	0	8	0	2	4
1.6 Metabolism of Other Amino Acids : Selenocompound metabolism	135	85	8	41	171	136	119	111	34	88	82	71
1.6 Metabolism of Other Amino Acids : Taurine and hypotaurine metabolism	55	24	1	10	59	58	78	6	7	51	21	15
1.7 Glycan Biosynthesis and Metabolism : Glycosaminoglycan degradation	16	14	3	15	27	15	13	71	21	6	1	2
1.7 Glycan Biosynthesis and Metabolism : Glycosphingolipid biosynthesis - ganglio series	16	14	2	15	26	14	13	69	21	6	1	2
1.7 Glycan Biosynthesis and Metabolism : Glycosphingolipid biosynthesis - globo series	10	8	1	16	11	9	13	38	14	6	3	1
1.7 Glycan Biosynthesis and Metabolism : Glycosphingolipid biosynthesis - lacto and neolacto series	0	0	0	0	0	0	0	0	1	0	0	0
1.7 Glycan Biosynthesis and Metabolism : Glycosylphosphatidylinositol(GPI)-anchor biosynthesis	0	0	0	0	1	0	3	0	0	0	0	0
1.7 Glycan Biosynthesis and Metabolism : Lipopolysaccharide biosynthesis	24	19	3	12	35	25	52	2	9	35	12	15
1.7 Glycan Biosynthesis and Metabolism : N-Glycan biosynthesis	2	17	0	0	3	24	0	2	1	0	3	13
1.7 Glycan Biosynthesis and Metabolism : Other glycan degradation	23	19	5	20	49	32	15	82	29	10	2	4
1.7 Glycan Biosynthesis and Metabolism : Other types of O-glycan biosynthesis	0	1	0	0	0	0	2	0	0	0	0	0
1.7 Glycan Biosynthesis and Metabolism : Peptidoglycan biosynthesis	61	55	4	59	115	100	170	159	49	120	47	44
1.7 Glycan Biosynthesis and Metabolism : Various types of N-glycan biosynthesis	4	8	0	1	9	4	11	10	0	6	1	1
1.8 Metabolism of Cofactors and Vitamins : Biotin metabolism	57	51	3	25	67	51	112	55	19	58	47	39
1.8 Metabolism of Cofactors and Vitamins : Folate biosynthesis	47	25	1	17	51	28	68	64	17	60	33	30
1.8 Metabolism of Cofactors and Vitamins : Lipoic acid metabolism	19	16	0	0	17	20	21	0	2	16	15	4
1.8 Metabolism of Cofactors and Vitamins : Nicotinate and nicotinamide metabolism	113	57	8	49	103	90	111	94	26	67	64	41
1.8 Metabolism of Cofactors and Vitamins : One carbon pool by folate	155	107	42	107	212	165	202	147	65	133	188	116
1.8 Metabolism of Cofactors and Vitamins : Pantothenate and CoA biosynthesis	146	79	22	77	190	114	212	140	54	102	127	75
1.8 Metabolism of Cofactors and Vitamins : Porphyrin and chlorophyll metabolism	173	83	16	58	166	133	188	173	39	119	97	76
1.8 Metabolism of Cofactors and Vitamins : Retinol metabolism	5	5	10	7	14	13	18	14	4	5	4	0
1.8 Metabolism of Cofactors and Vitamins : Riboflavin metabolism	43	34	6	20	54	59	73	35	20	36	35	33
1.8 Metabolism of Cofactors and Vitamins : Thiamine metabolism	719	662	124	317	920	664	543	413	301	486	391	466
1.8 Metabolism of Cofactors and Vitamins : Ubiquinone and other terpenoid-quinone biosynthesis	27	18	0	7	42	12	22	0	0	33	12	12
1.8 Metabolism of Cofactors and Vitamins : Vitamin B6 metabolism	54	30	3	25	45	23	50	25	8	42	31	29
1.9 Metabolism of Terpenoids and Polyketides : Biosynthesis of 12-, 14- and 16-membered macrolides	9	6	0	0	0	1	1	0	0	0	1	2
1.9 Metabolism of Terpenoids and Polyketides : Biosynthesis of ansamycins	10	12	1	11	22	25	16	14	5	19	13	10
1.9 Metabolism of Terpenoids and Polyketides : Biosynthesis of siderophore group nonribosomal peptides	3	1	0	2	5	1	0	0	0	3	1	1
1.9 Metabolism of Terpenoids and Polyketides : Biosynthesis of vancomycin group antibiotics	9	5	3	27	18	3	12	22	14	9	7	8
1.9 Metabolism of Terpenoids and Polyketides : Carotenoid biosynthesis	2	2	0	0	0	0	0	0	0	5	1	3
1.9 Metabolism of Terpenoids and Polyketides : Diterpenoid biosynthesis	0	0	0	0	1	0	0	0	0	0	0	0
1.9 Metabolism of Terpenoids and Polyketides : Geraniol degradation	28	31	0	0	38	38	96	3	0	26	19	14
1.9 Metabolism of Terpenoids and Polyketides : Limonene and pinene degradation	13	9	0	0	18	9	61	4	0	9	9	10
1.9 Metabolism of Terpenoids and Polyketides : Polyketide sugar unit biosynthesis	21	22	6	67	48	16	26	63	34	28	16	29
1.9 Metabolism of Terpenoids and Polyketides : Sesquiterpenoid and triterpenoid biosynthesis	0	1	0	0	1	10	1	0	0	0	0	0
1.9 Metabolism of Terpenoids and Polyketides : Terpenoid backbone biosynthesis	116	59	3	53	89	61	148	117	33	83	63	53
1.9 Metabolism of Terpenoids and Polyketides : Tetracycline biosynthesis	49	28	5	9	33	23	42	31	2	17	31	17
1.9 Metabolism of Terpenoids and Polyketides : Zeatin biosynthesis	0	1	0	5	4	1	5	9	1	6	6	2

[truncated: 7 more sheets: 3_KEGG_percent, 3_KEGG_unique_hit, 4_CAZy_number, 4_CAZy_percent, 4_CAZy_unique_hit, 4_CAZy_unique_hit_percent, 4_CAZy_percent_ratio_num_unique]
