# Supplementary material for: Comparative analysis of sugarcane bagasse metagenome reveals unique and conserved biomass-degrading enzymes among lignocellulolytic microbial communities
Source: Biotechnol Biofuels. 2015 Feb 8;8:16. doi: 10.1186/s13068-015-0200-8 (PMC4337096; doi:10.1186/s13068-015-0200-8)
Supplement: Additional file 5: Table S4. — Enrichment of taxa, COGs, and CAZy families in different metagenomes, as compared to reference set (lignocellulolytic and non-lignocellulolytic groups and all-combined group). P-values were computed using Fisher’s exact test, together with odds ratios, as described in the last tab in the table. [file 13068_2015_200_MOESM5_ESM.xlsx]

## Sheet: taxonomy
dataType	phylum	sample	A	B	C	D	P-value	oddsRatio
combined sample	Actinobacteria	bagasse	23280	37814	255180	335126	2.22683e-132	0.808522	*
combined sample	Actinobacteria	carcass	719	60375	43189	547117	0	0.150862
combined sample	Actinobacteria	compost	15447	45647	69174	521132	0	2.54939
combined sample	Actinobacteria	farmSoil	6307	54787	44514	545792	9.22313e-122	1.41148
combined sample	Actinobacteria	freshWater	2735	58359	25682	564624	0.148144	1.03034
combined sample	Actinobacteria	humanDistalGut	3737	57357	12135	578171	0	3.10423
combined sample	Actinobacteria	marine	2650	58444	21323	568983	8.42485e-19	1.20992
combined sample	Actinobacteria	mouseGut	1726	59368	22648	567658	9.69542e-39	0.728694
combined sample	Actinobacteria	peatSwampForest	2884	58210	34988	555318	1.09823e-35	0.786358
combined sample	Actinobacteria	sludge	283	60811	20227	570079	0	0.131162
combined sample	Actinobacteria	termiteGut	651	60443	21722	568584	0	0.281923
combined sample	Actinobacteria	wallabyGut	675	60419	19524	570782	1.88531e-252	0.326612
combined sample	Aquificae	bagasse	192	167	278268	372773	4.73868e-05	1.54016	*
combined sample	Aquificae	carcass	25	334	43883	607158	0.833076	1.03562
combined sample	Aquificae	compost	19	340	84602	566439	2.01619e-06	0.374151
combined sample	Aquificae	farmSoil	18	341	50803	600238	0.0485946	0.623666
combined sample	Aquificae	freshWater	14	345	28403	622638	0.795719	0.88957
combined sample	Aquificae	humanDistalGut	1	358	15871	635170	0.00295312	0.11179
combined sample	Aquificae	marine	27	332	23946	627095	0.000588686	2.12974
combined sample	Aquificae	mouseGut	5	354	24369	626672	0.0167427	0.36322
combined sample	Aquificae	peatSwampForest	18	341	37854	613187	0.650804	0.855065
combined sample	Aquificae	sludge	6	353	20504	630537	0.128588	0.522695
combined sample	Aquificae	termiteGut	21	338	22352	628689	0.0190095	1.74752
combined sample	Aquificae	wallabyGut	13	346	20186	630855	0.540454	1.17421
combined sample	Armatimonadetes	bagasse	0	1	278460	372939	1	0
combined sample	Armatimonadetes	carcass	0	1	43908	607491	1	0
combined sample	Armatimonadetes	compost	0	1	84621	566778	1	0
combined sample	Armatimonadetes	farmSoil	0	1	50821	600578	1	0
combined sample	Armatimonadetes	freshWater	0	1	28417	622982	1	0
combined sample	Armatimonadetes	humanDistalGut	0	1	15872	635527	1	0
combined sample	Armatimonadetes	marine	0	1	23973	627426	1	0
combined sample	Armatimonadetes	mouseGut	0	1	24374	627025	1	0
combined sample	Armatimonadetes	peatSwampForest	0	1	37872	613527	1	0
combined sample	Armatimonadetes	sludge	1	0	20509	630890	0.031486	inf
combined sample	Armatimonadetes	termiteGut	0	1	22373	629026	1	0
combined sample	Armatimonadetes	wallabyGut	0	1	20199	631200	1	0
combined sample	Bacteroidetes/Chlorobi	bagasse	30078	37195	248382	335745	2.12396e-27	1.09308
combined sample	Bacteroidetes/Chlorobi	carcass	7750	59523	36158	547969	0	1.97319
combined sample	Bacteroidetes/Chlorobi	compost	7738	59535	76883	507244	8.81368e-35	0.857517
combined sample	Bacteroidetes/Chlorobi	farmSoil	3994	63279	46827	537300	1.30571e-86	0.724217
combined sample	Bacteroidetes/Chlorobi	freshWater	1464	65809	26953	557174	7.8783e-225	0.459875
combined sample	Bacteroidetes/Chlorobi	humanDistalGut	62	67211	15810	568317	0	0.0331597
combined sample	Bacteroidetes/Chlorobi	marine	894	66379	23079	561048	0	0.327408
combined sample	Bacteroidetes/Chlorobi	mouseGut	6294	60979	18080	566047	0	3.23147
combined sample	Bacteroidetes/Chlorobi	peatSwampForest	484	66789	37388	546739	0	0.105971
combined sample	Bacteroidetes/Chlorobi	sludge	2103	65170	18407	565720	0.735308	0.991768
combined sample	Bacteroidetes/Chlorobi	termiteGut	817	66456	21556	562571	9.84035133678e-314	0.320846
combined sample	Bacteroidetes/Chlorobi	wallabyGut	5595	61678	14604	569523	0	3.5376
combined sample	Chlamydiae/Verrucomicrobia	bagasse	1297	2636	277163	370304	2.5684e-36	0.657382
combined sample	Chlamydiae/Verrucomicrobia	carcass	75	3858	43833	603634	2.41244e-45	0.267714
combined sample	Chlamydiae/Verrucomicrobia	compost	638	3295	83983	563484	4.65059e-09	1.29914
combined sample	Chlamydiae/Verrucomicrobia	farmSoil	838	3095	49983	597484	1.93566e-156	3.23659
combined sample	Chlamydiae/Verrucomicrobia	freshWater	374	3559	28043	619424	1.8476e-43	2.32117
combined sample	Chlamydiae/Verrucomicrobia	humanDistalGut	8	3925	15864	631603	2.29581e-31	0.0811487
combined sample	Chlamydiae/Verrucomicrobia	marine	152	3781	23821	623646	0.524012	1.05248
combined sample	Chlamydiae/Verrucomicrobia	mouseGut	68	3865	24306	623161	1.64804e-13	0.451072
combined sample	Chlamydiae/Verrucomicrobia	peatSwampForest	364	3569	37508	609959	1.14587e-17	1.65856
combined sample	Chlamydiae/Verrucomicrobia	sludge	51	3882	20459	627008	7.91382e-14	0.402627
combined sample	Chlamydiae/Verrucomicrobia	termiteGut	39	3894	22334	625133	8.95315e-23	0.280333
combined sample	Chlamydiae/Verrucomicrobia	wallabyGut	29	3904	20170	627297	2.98831e-24	0.231023
combined sample	Chloroflexi	bagasse	3423	5520	275037	367420	5.27835e-18	0.828399
combined sample	Chloroflexi	carcass	47	8896	43861	598596	1.50988e-200	0.0721038
combined sample	Chloroflexi	compost	2684	6259	81937	560520	0	2.93352
combined sample	Chloroflexi	farmSoil	1365	7578	49456	593001	2.00767e-124	2.1598
combined sample	Chloroflexi	freshWater	362	8581	28055	614402	0.144427	0.923875
combined sample	Chloroflexi	humanDistalGut	19	8924	15853	626604	3.42072e-69	0.0841542
combined sample	Chloroflexi	marine	374	8569	23599	618858	0.0127887	1.14456
combined sample	Chloroflexi	mouseGut	35	8908	24339	618118	1.57132e-100	0.099783
combined sample	Chloroflexi	peatSwampForest	247	8696	37625	604832	8.40509e-43	0.4566
combined sample	Chloroflexi	sludge	243	8700	20267	622190	0.0188335	0.857473
combined sample	Chloroflexi	termiteGut	84	8859	22289	620168	6.0422e-53	0.263823
combined sample	Chloroflexi	wallabyGut	60	8883	20139	622318	1.02201e-57	0.208721
combined sample	Chrysiogenetes	bagasse	117	111	278343	372829	0.010797	1.41186
combined sample	Chrysiogenetes	carcass	15	213	43893	607279	1	0.974327
combined sample	Chrysiogenetes	compost	19	209	84602	566570	0.0379229	0.608808
combined sample	Chrysiogenetes	farmSoil	11	217	50810	600362	0.107157	0.598959
combined sample	Chrysiogenetes	freshWater	11	217	28406	622766	0.743974	1.11134
combined sample	Chrysiogenetes	humanDistalGut	0	228	15872	635300	0.00788938	0
combined sample	Chrysiogenetes	marine	10	218	23963	627209	0.484365	1.20064
combined sample	Chrysiogenetes	mouseGut	6	222	24368	626804	0.484641	0.695201
combined sample	Chrysiogenetes	peatSwampForest	19	209	37853	613319	0.116982	1.47297
combined sample	Chrysiogenetes	sludge	1	227	20509	630663	0.0119199	0.135465
combined sample	Chrysiogenetes	termiteGut	10	218	22363	628809	0.365657	1.28983
combined sample	Chrysiogenetes	wallabyGut	9	219	20190	630982	0.440496	1.28434
combined sample	Cyanobacteria	bagasse	1060	1886	277400	371054	6.62907e-14	0.751787	*
combined sample	Cyanobacteria	carcass	149	2797	43759	604695	0.000169404	0.736144
combined sample	Cyanobacteria	compost	292	2654	84329	564125	2.72372e-07	0.736004
combined sample	Cyanobacteria	farmSoil	315	2631	50506	597948	2.26465e-08	1.41746
combined sample	Cyanobacteria	freshWater	276	2670	28141	620313	2.05564e-31	2.27861
combined sample	Cyanobacteria	humanDistalGut	15	2931	15857	632597	3.86753e-16	0.204165
combined sample	Cyanobacteria	marine	289	2657	23684	624770	1.23849e-49	2.86927
combined sample	Cyanobacteria	mouseGut	48	2898	24326	624128	1.92662e-11	0.424958
combined sample	Cyanobacteria	peatSwampForest	185	2761	37687	610767	0.286509	1.0859
combined sample	Cyanobacteria	sludge	39	2907	20471	627983	2.38855e-10	0.411555
combined sample	Cyanobacteria	termiteGut	199	2747	22174	626280	1.05109e-18	2.04606
combined sample	Cyanobacteria	wallabyGut	79	2867	20120	628334	0.200982	0.860522
combined sample	Deferribacteres	bagasse	142	201	278318	372739	0.62369	0.946141
combined sample	Deferribacteres	carcass	40	303	43868	607189	0.000757765	1.82723
combined sample	Deferribacteres	compost	21	322	84600	566457	5.2104e-05	0.436677
combined sample	Deferribacteres	farmSoil	25	318	50796	600261	0.840141	0.929017
combined sample	Deferribacteres	freshWater	11	332	28406	622651	0.354333	0.726255
combined sample	Deferribacteres	humanDistalGut	5	338	15867	635190	0.293988	0.592191
combined sample	Deferribacteres	marine	35	308	23938	627119	7.86089e-08	2.977
combined sample	Deferribacteres	mouseGut	12	331	24362	626695	1	0.932602
combined sample	Deferribacteres	peatSwampForest	2	341	37870	613187	6.56778e-07	0.0949671
combined sample	Deferribacteres	sludge	11	332	20499	630558	0.876915	1.01917
combined sample	Deferribacteres	termiteGut	19	324	22354	628703	0.0376793	1.6493
combined sample	Deferribacteres	wallabyGut	20	323	20179	630878	0.0072543	1.93586
combined sample	Deinococcus_Thermus	bagasse	2378	2401	276082	370539	1.4519e-22	1.32928
combined sample	Deinococcus_Thermus	carcass	58	4721	43850	602771	7.41337e-77	0.168879
combined sample	Deinococcus_Thermus	compost	893	3886	83728	562893	7.71301e-29	1.54491
combined sample	Deinococcus_Thermus	farmSoil	496	4283	50325	596296	1.84339e-10	1.37218
combined sample	Deinococcus_Thermus	freshWater	262	4517	28155	618466	0.000246755	1.27412
combined sample	Deinococcus_Thermus	humanDistalGut	18	4761	15854	630767	3.33951e-30	0.15042
combined sample	Deinococcus_Thermus	marine	233	4546	23740	622881	2.54327e-05	1.34478
combined sample	Deinococcus_Thermus	mouseGut	27	4752	24347	622274	1.45005e-46	0.145219
combined sample	Deinococcus_Thermus	peatSwampForest	290	4489	37582	609039	0.456439	1.04692
combined sample	Deinococcus_Thermus	sludge	16	4763	20494	626127	2.44077e-45	0.10263
combined sample	Deinococcus_Thermus	termiteGut	69	4710	22304	624317	2.38498e-17	0.410063
combined sample	Deinococcus_Thermus	wallabyGut	39	4740	20160	626461	6.61733e-27	0.255676
combined sample	Dictyoglomi	bagasse	51	44	278409	372896	0.037573	1.55247
combined sample	Dictyoglomi	carcass	7	88	43901	607404	0.685393	1.10057
combined sample	Dictyoglomi	compost	4	91	84617	566688	0.00852829	0.294378
combined sample	Dictyoglomi	farmSoil	3	92	50818	600487	0.121642	0.385318
combined sample	Dictyoglomi	freshWater	4	91	28413	622892	1	0.963639
combined sample	Dictyoglomi	humanDistalGut	3	92	15869	635436	0.504882	1.30574
combined sample	Dictyoglomi	marine	6	89	23967	627338	0.166482	1.76461
combined sample	Dictyoglomi	mouseGut	1	94	24373	626932	0.27122	0.273643
combined sample	Dictyoglomi	peatSwampForest	0	95	37872	613433	0.00679094	0
combined sample	Dictyoglomi	sludge	0	95	20510	630795	0.0785339	0
combined sample	Dictyoglomi	termiteGut	5	90	22368	628937	0.264426	1.5621
combined sample	Dictyoglomi	wallabyGut	11	84	20188	631117	0.000180439	4.09383
combined sample	Elusimicrobia	bagasse	45	73	278415	372867	0.352229	0.825564
combined sample	Elusimicrobia	carcass	6	112	43902	607380	0.583596	0.741156
combined sample	Elusimicrobia	compost	3	115	84618	566664	0.00016049	0.174697
combined sample	Elusimicrobia	farmSoil	4	114	50817	600465	0.0839472	0.414604
combined sample	Elusimicrobia	freshWater	3	115	28414	622868	0.495353	0.571856
combined sample	Elusimicrobia	humanDistalGut	1	117	15871	635411	0.37677	0.342188
combined sample	Elusimicrobia	marine	4	114	23969	627313	1	0.91831
combined sample	Elusimicrobia	mouseGut	2	116	24372	626910	0.332347	0.443492
combined sample	Elusimicrobia	peatSwampForest	5	113	37867	613415	0.691272	0.716779
combined sample	Elusimicrobia	sludge	6	112	20504	630778	0.280004	1.64805
combined sample	Elusimicrobia	termiteGut	36	82	22337	628945	3.13025e-24	12.3617
combined sample	Elusimicrobia	wallabyGut	3	115	20196	631086	1	0.815167
combined sample	environmental samples	bagasse	2759	9088	275701	363852	0	0.400654
combined sample	environmental samples	carcass	390	11457	43518	596035	5.45056e-62	0.466226
combined sample	environmental samples	compost	632	11215	83989	555564	6.80017e-171	0.37276
combined sample	environmental samples	farmSoil	610	11237	50211	589342	1.47703e-30	0.637159
combined sample	environmental samples	freshWater	303	11544	28114	611439	1.75355e-25	0.570843
combined sample	environmental samples	humanDistalGut	364	11483	15508	624045	1.26873e-05	1.27558
combined sample	environmental samples	marine	1032	10815	22941	616612	5.37101e-140	2.5648
combined sample	environmental samples	mouseGut	1452	10395	22922	616631	0	3.75764
combined sample	environmental samples	peatSwampForest	456	11391	37416	602137	1.82236e-22	0.64423
combined sample	environmental samples	sludge	149	11698	20361	619192	3.84599e-41	0.387348
combined sample	environmental samples	termiteGut	3192	8655	19181	620372	0	11.9283
combined sample	environmental samples	wallabyGut	508	11339	19691	619862	9.94055e-13	1.41032
combined sample	Fibrobacteres/Acidobacteria	bagasse	8594	12753	269866	360187	6.76727e-14	0.899421
combined sample	Fibrobacteres/Acidobacteria	carcass	57	21290	43851	586202	0	0.0357904
combined sample	Fibrobacteres/Acidobacteria	compost	1115	20232	83506	546547	1.12202308171e-320	0.3607
combined sample	Fibrobacteres/Acidobacteria	farmSoil	1903	19444	48918	581135	1.46452e-09	1.16268
combined sample	Fibrobacteres/Acidobacteria	freshWater	722	20625	27695	602358	1.54284e-13	0.761371
combined sample	Fibrobacteres/Acidobacteria	humanDistalGut	12	21335	15860	614193	7.99572e-209	0.0217816
combined sample	Fibrobacteres/Acidobacteria	marine	363	20984	23610	606443	3.30455e-67	0.444337
combined sample	Fibrobacteres/Acidobacteria	mouseGut	83	21264	24291	605762	4.24724e-241	0.0973396
combined sample	Fibrobacteres/Acidobacteria	peatSwampForest	8036	13311	29836	600217	0	12.145
combined sample	Fibrobacteres/Acidobacteria	sludge	36	21311	20474	609579	6.98656e-241	0.0502951
combined sample	Fibrobacteres/Acidobacteria	termiteGut	299	21048	22074	607979	6.66393e-78	0.391262
combined sample	Fibrobacteres/Acidobacteria	wallabyGut	127	21220	20072	609981	3.37829e-149	0.18188
combined sample	Firmicutes	bagasse	6047	51070	272413	321870	0	0.139903	*
combined sample	Firmicutes	carcass	816	56301	43092	551191	0	0.185387
combined sample	Firmicutes	compost	10958	46159	73663	520620	0	1.67782
combined sample	Firmicutes	farmSoil	1146	55971	49675	544608	0	0.224475
combined sample	Firmicutes	freshWater	672	56445	27745	566538	0	0.243102
combined sample	Firmicutes	humanDistalGut	11038	46079	4834	589449	0	29.2097
combined sample	Firmicutes	marine	1078	56039	22895	571388	7.55163e-149	0.480086
combined sample	Firmicutes	mouseGut	12767	44350	11607	582676	0	14.4511
combined sample	Firmicutes	peatSwampForest	669	56448	37203	557080	0	0.177467
combined sample	Firmicutes	sludge	234	56883	20276	574007	0	0.116458
combined sample	Firmicutes	termiteGut	2156	54961	20217	574066	4.07654e-06	1.11388
combined sample	Firmicutes	wallabyGut	9536	47581	10663	583620	0	10.9694
combined sample	Fusobacteria	bagasse	80	493	278380	372447	5.29419e-50	0.217105
combined sample	Fusobacteria	carcass	37	536	43871	606956	0.867573	0.955029
combined sample	Fusobacteria	compost	18	555	84603	566224	3.34595e-16	0.217061
combined sample	Fusobacteria	farmSoil	14	559	50807	600020	5.55631e-08	0.295773
combined sample	Fusobacteria	freshWater	13	560	28404	622423	0.0103313	0.5087
combined sample	Fusobacteria	humanDistalGut	25	548	15847	634980	0.0060296	1.82798
combined sample	Fusobacteria	marine	22	551	23951	626876	0.82381	1.04503
combined sample	Fusobacteria	mouseGut	50	523	24324	626503	5.42131e-08	2.46239
combined sample	Fusobacteria	peatSwampForest	5	568	37867	612960	1.0773e-09	0.142493
combined sample	Fusobacteria	sludge	8	565	20502	630325	0.0115978	0.435321
combined sample	Fusobacteria	termiteGut	22	551	22351	628476	0.565345	1.1227
combined sample	Fusobacteria	wallabyGut	279	294	19920	630907	1.93156e-255	30.0561
combined sample	Gemmatimonadetes	bagasse	1451	1491	277009	371449	6.90018e-13	1.30495	*
combined sample	Gemmatimonadetes	carcass	9	2933	43899	604559	2.43346e-74	0.0422585
combined sample	Gemmatimonadetes	compost	207	2735	84414	564044	2.74178e-25	0.505722
combined sample	Gemmatimonadetes	farmSoil	906	2036	49915	598543	3.78148e-291	5.33599
combined sample	Gemmatimonadetes	freshWater	177	2765	28240	620218	3.00971e-05	1.40591
combined sample	Gemmatimonadetes	humanDistalGut	1	2941	15871	632587	3.23852e-30	0.0135525
combined sample	Gemmatimonadetes	marine	73	2869	23900	624558	0.000329914	0.664917
combined sample	Gemmatimonadetes	mouseGut	6	2936	24368	624090	9.08959e-40	0.0523387
combined sample	Gemmatimonadetes	peatSwampForest	97	2845	37775	610683	3.74273e-10	0.551189
combined sample	Gemmatimonadetes	sludge	6	2936	20504	627954	1.9889e-32	0.062587
combined sample	Gemmatimonadetes	termiteGut	7	2935	22366	626092	8.45485e-35	0.0667636
combined sample	Gemmatimonadetes	wallabyGut	2	2940	20197	628261	3.36425e-37	0.021161
combined sample	Nitrospirae	bagasse	415	1439	278045	371501	1.07653e-75	0.385329
combined sample	Nitrospirae	carcass	11	1843	43897	605649	5.861e-41	0.0823481
combined sample	Nitrospirae	compost	61	1793	84560	564986	1.03429e-47	0.227312
combined sample	Nitrospirae	farmSoil	540	1314	50281	599265	7.27034e-162	4.89794
combined sample	Nitrospirae	freshWater	669	1185	27748	621798	0	12.651
combined sample	Nitrospirae	humanDistalGut	2	1852	15870	633676	2.57255e-17	0.0431201
combined sample	Nitrospirae	marine	42	1812	23931	625615	0.000662594	0.605951
combined sample	Nitrospirae	mouseGut	9	1845	24365	625181	5.96545e-20	0.125166
combined sample	Nitrospirae	peatSwampForest	71	1783	37801	611745	0.000126667	0.644428
combined sample	Nitrospirae	sludge	15	1839	20495	629051	1.51466e-11	0.25035
combined sample	Nitrospirae	termiteGut	15	1839	22358	627188	2.45507e-13	0.22881
combined sample	Nitrospirae	wallabyGut	4	1850	20195	629351	4.6338e-20	0.067381
combined sample	Planctomycetes	bagasse	865	3973	277595	368967	3.78628e-299	0.289383
combined sample	Planctomycetes	carcass	90	4748	43818	602744	8.73238e-57	0.260743
combined sample	Planctomycetes	compost	1545	3293	83076	563486	2.61584e-257	3.18232
combined sample	Planctomycetes	farmSoil	759	4079	50062	596500	1.23824e-74	2.21713
combined sample	Planctomycetes	freshWater	586	4252	27831	618731	2.786e-107	3.06392
combined sample	Planctomycetes	humanDistalGut	2	4836	15870	630692	1.32629e-48	0.0164355
combined sample	Planctomycetes	marine	496	4342	23477	623085	1.15846e-90	3.03177
combined sample	Planctomycetes	mouseGut	24	4814	24350	622212	6.83332e-50	0.127393
combined sample	Planctomycetes	peatSwampForest	372	4466	37500	609062	9.06627e-08	1.35286
combined sample	Planctomycetes	sludge	37	4801	20473	626089	1.15052e-29	0.235681
combined sample	Planctomycetes	termiteGut	44	4794	22329	624233	4.31552e-30	0.256585
combined sample	Planctomycetes	wallabyGut	18	4820	20181	626381	4.51855e-43	0.11591
combined sample	Proteobacteria	bagasse	194874	191226	83586	181714	0	2.21545	*
combined sample	Proteobacteria	carcass	33352	352748	10556	254744	0	2.28172
combined sample	Proteobacteria	compost	41949	344151	42672	222628	0	0.63593
combined sample	Proteobacteria	farmSoil	31223	354877	19598	245702	3.46982e-25	1.10305
combined sample	Proteobacteria	freshWater	19461	366639	8956	256344	1.0056e-235	1.51927
combined sample	Proteobacteria	humanDistalGut	443	385657	15429	249871	0	0.0186029
combined sample	Proteobacteria	marine	15904	370196	8069	257231	1.99225e-116	1.36955
combined sample	Proteobacteria	mouseGut	1542	384558	22832	242468	0	0.0425827
combined sample	Proteobacteria	peatSwampForest	23484	362616	14388	250912	3.85724e-29	1.1294
combined sample	Proteobacteria	sludge	17200	368900	3310	261990	0	3.69043
combined sample	Proteobacteria	termiteGut	3919	382181	18454	246846	0	0.137165
combined sample	Proteobacteria	wallabyGut	2749	383351	17450	247850	0	0.101852
combined sample	Spirochaetes	bagasse	283	11739	278177	361201	0	0.0313028	*
combined sample	Spirochaetes	carcass	123	11899	43785	595593	3.3969e-211	0.140611
combined sample	Spirochaetes	compost	132	11890	84489	554889	0	0.0729118
combined sample	Spirochaetes	farmSoil	116	11906	50705	588673	1.17349e-269	0.113114
combined sample	Spirochaetes	freshWater	81	11941	28336	611042	6.17349e-134	0.146277
combined sample	Spirochaetes	humanDistalGut	59	11963	15813	623565	6.16007e-64	0.194482
combined sample	Spirochaetes	marine	112	11910	23861	615517	1.64574e-81	0.242581
combined sample	Spirochaetes	mouseGut	161	11861	24213	615165	1.01338e-57	0.344864
combined sample	Spirochaetes	peatSwampForest	69	11953	37803	601575	6.53343e-216	0.091862
combined sample	Spirochaetes	sludge	34	11988	20476	618902	4.37103e-119	0.0857253
combined sample	Spirochaetes	termiteGut	10622	1400	11751	627627	0	405.233
combined sample	Spirochaetes	wallabyGut	230	11792	19969	619409	5.68319e-16	0.605009
combined sample	Synergistetes	bagasse	203	317	278257	372623	0.091966	0.857552
combined sample	Synergistetes	carcass	9	511	43899	606981	1.64697e-07	0.243524
combined sample	Synergistetes	compost	42	478	84579	566301	0.000522093	0.58831
combined sample	Synergistetes	farmSoil	32	488	50789	600091	0.189789	0.774779
combined sample	Synergistetes	freshWater	31	489	28386	622494	0.0843706	1.39022
combined sample	Synergistetes	humanDistalGut	19	501	15853	635027	0.0850602	1.51914
combined sample	Synergistetes	marine	23	497	23950	626930	0.350408	1.21139
combined sample	Synergistetes	mouseGut	26	494	24348	626532	0.132054	1.35434
combined sample	Synergistetes	peatSwampForest	30	490	37842	613038	1	0.991833
combined sample	Synergistetes	sludge	2	518	20508	630372	2.22428e-05	0.118679
combined sample	Synergistetes	termiteGut	69	451	22304	628576	2.16684e-21	4.31169
combined sample	Synergistetes	wallabyGut	34	486	20165	630715	6.21963e-05	2.18815
combined sample	Tenericutes	bagasse	50	290	278410	372650	1.28504e-28	0.230775
combined sample	Tenericutes	carcass	33	307	43875	607185	0.0387172	1.48758
combined sample	Tenericutes	compost	18	322	84603	566457	4.97964e-06	0.374281
combined sample	Tenericutes	farmSoil	8	332	50813	600247	2.73795e-05	0.284647
combined sample	Tenericutes	freshWater	8	332	28409	622651	0.0821243	0.52813
combined sample	Tenericutes	humanDistalGut	26	314	15846	635214	4.18327e-07	3.31928
combined sample	Tenericutes	marine	29	311	23944	627116	3.37343e-05	2.44224
combined sample	Tenericutes	mouseGut	16	324	24358	626702	0.317164	1.27056
combined sample	Tenericutes	peatSwampForest	0	340	37872	613188	3.43326e-09	0
combined sample	Tenericutes	sludge	4	336	20506	630554	0.0408308	0.366068
combined sample	Tenericutes	termiteGut	11	329	22362	628698	1	0.940001
combined sample	Tenericutes	wallabyGut	137	203	20062	630998	3.93526e-112	21.2265
combined sample	Thermodesulfobacteria	bagasse	6	89	278454	372851	2.20513e-15	0.0902699	*
combined sample	Thermodesulfobacteria	carcass	24	71	43884	607421	1.33472e-08	4.67882
combined sample	Thermodesulfobacteria	compost	3	92	84618	566687	0.00194881	0.218381
combined sample	Thermodesulfobacteria	farmSoil	6	89	50815	600490	0.704827	0.796664
combined sample	Thermodesulfobacteria	freshWater	3	92	28414	622891	0.800909	0.714847
combined sample	Thermodesulfobacteria	humanDistalGut	2	93	15870	635435	1	0.861076
combined sample	Thermodesulfobacteria	marine	28	67	23945	627360	5.70073e-18	10.9493
combined sample	Thermodesulfobacteria	mouseGut	3	92	24371	626934	1	0.838845
combined sample	Thermodesulfobacteria	peatSwampForest	1	94	37871	613434	0.0453239	0.172319
combined sample	Thermodesulfobacteria	sludge	2	93	20508	630797	0.772328	0.661475
combined sample	Thermodesulfobacteria	termiteGut	7	88	22366	628939	0.0454819	2.23684
combined sample	Thermodesulfobacteria	wallabyGut	10	85	20189	631116	0.000750736	3.67769
combined sample	Thermotogae	bagasse	184	214	278276	372726	0.171166	1.15164
combined sample	Thermotogae	carcass	35	363	43873	607129	0.108732	1.33427
combined sample	Thermotogae	compost	23	375	84598	566404	3.23531e-06	0.410641
combined sample	Thermotogae	farmSoil	21	377	50800	600202	0.0612038	0.65813
combined sample	Thermotogae	freshWater	17	381	28400	622602	1	0.978174
combined sample	Thermotogae	humanDistalGut	10	388	15862	635140	0.87016	1.032
combined sample	Thermotogae	marine	29	369	23944	627058	0.00069293	2.05818
combined sample	Thermotogae	mouseGut	9	389	24365	626637	0.144194	0.595035
combined sample	Thermotogae	peatSwampForest	7	391	37865	613137	0.000144371	0.289895
combined sample	Thermotogae	sludge	10	388	20500	630502	0.565816	0.792685
combined sample	Thermotogae	termiteGut	28	370	22345	628657	0.000443289	2.12907
combined sample	Thermotogae	wallabyGut	25	373	20174	630828	0.00115391	2.0958
combined sample	unclassified Bacteria	bagasse	586	709	277874	372231	0.071938	1.10717
combined sample	unclassified Bacteria	carcass	31	1264	43877	606228	1.66865e-12	0.338855
combined sample	unclassified Bacteria	compost	160	1135	84461	565644	0.534805	0.944085
combined sample	unclassified Bacteria	farmSoil	161	1134	50660	599445	7.05135e-09	1.67995
combined sample	unclassified Bacteria	freshWater	158	1137	28259	621846	1.87066e-30	3.0579
combined sample	unclassified Bacteria	humanDistalGut	0	1295	15872	634233	3.16897e-14	0
combined sample	unclassified Bacteria	marine	68	1227	23905	626200	0.00390493	1.45174
combined sample	unclassified Bacteria	mouseGut	2	1293	24372	625733	8.86234e-19	0.0397127
combined sample	unclassified Bacteria	peatSwampForest	77	1218	37795	612310	0.812093	1.02419
combined sample	unclassified Bacteria	sludge	13	1282	20497	629608	5.95253e-07	0.311484
combined sample	unclassified Bacteria	termiteGut	32	1263	22341	627764	0.0560323	0.711935
combined sample	unclassified Bacteria	wallabyGut	7	1288	20192	629913	1.86105e-10	0.169544
lignocellulosic sample	Actinobacteria	bagasse	23280	25964	255180	189922	0	0.667329	*
lignocellulosic sample	Actinobacteria	compost	15447	33797	69174	375928	0	2.48386
lignocellulosic sample	Actinobacteria	farmSoil	6307	42937	44514	400588	1.30702e-79	1.32188
lignocellulosic sample	Actinobacteria	peatSwampForest	2884	46360	34988	410114	1.30608e-60	0.729184
lignocellulosic sample	Actinobacteria	termiteGut	651	48593	21722	423380	0	0.261119
lignocellulosic sample	Actinobacteria	wallabyGut	675	48569	19524	425578	1.95713e-292	0.302939
lignocellulosic sample	Aquificae	bagasse	192	89	278268	215797	4.07629e-05	1.67299	*
lignocellulosic sample	Aquificae	compost	19	262	84602	409463	4.58905e-07	0.350983
lignocellulosic sample	Aquificae	farmSoil	18	263	50803	443262	0.030365	0.597156
lignocellulosic sample	Aquificae	peatSwampForest	18	263	37854	456211	0.5008	0.824842
lignocellulosic sample	Aquificae	termiteGut	21	260	22352	471713	0.0293562	1.70454
lignocellulosic sample	Aquificae	wallabyGut	13	268	20186	473879	0.649125	1.13874
lignocellulosic sample	Armatimonadetes	bagasse	0	0	278460	215886	1	nan
lignocellulosic sample	Armatimonadetes	compost	0	0	84621	409725	1	nan
lignocellulosic sample	Armatimonadetes	farmSoil	0	0	50821	443525	1	nan
lignocellulosic sample	Armatimonadetes	peatSwampForest	0	0	37872	456474	1	nan
lignocellulosic sample	Armatimonadetes	termiteGut	0	0	22373	471973	1	nan
lignocellulosic sample	Armatimonadetes	wallabyGut	0	0	20199	474147	1	nan
lignocellulosic sample	Bacteroidetes/Chlorobi	bagasse	30078	18628	248382	197258	5.34571e-144	1.28232	*
lignocellulosic sample	Bacteroidetes/Chlorobi	compost	7738	40968	76883	368757	1.95097e-14	0.905928
lignocellulosic sample	Bacteroidetes/Chlorobi	farmSoil	3994	44712	46827	398813	2.85815e-60	0.760776
lignocellulosic sample	Bacteroidetes/Chlorobi	peatSwampForest	484	48222	37388	408252	0	0.109596
lignocellulosic sample	Bacteroidetes/Chlorobi	termiteGut	817	47889	21556	424084	1.56941e-282	0.335637
lignocellulosic sample	Bacteroidetes/Chlorobi	wallabyGut	5595	43111	14604	431036	0	3.83048
lignocellulosic sample	Chlamydiae/Verrucomicrobia	bagasse	1297	1908	277163	213978	5.42234e-73	0.524802
lignocellulosic sample	Chlamydiae/Verrucomicrobia	compost	638	2567	83983	407158	3.79536e-05	1.20494
lignocellulosic sample	Chlamydiae/Verrucomicrobia	farmSoil	838	2367	49983	441158	2.879e-143	3.12477
lignocellulosic sample	Chlamydiae/Verrucomicrobia	peatSwampForest	364	2841	37508	453633	1.12831e-13	1.54957
lignocellulosic sample	Chlamydiae/Verrucomicrobia	termiteGut	39	3166	22334	468807	3.44301e-26	0.258572
lignocellulosic sample	Chlamydiae/Verrucomicrobia	wallabyGut	29	3176	20170	470971	1.5749e-27	0.213209
lignocellulosic sample	Chloroflexi	bagasse	3423	4440	275037	211446	2.23561e-116	0.592696
lignocellulosic sample	Chloroflexi	compost	2684	5179	81937	404546	1.18274e-295	2.55873
lignocellulosic sample	Chloroflexi	farmSoil	1365	6498	49456	437027	2.53941e-82	1.85627
lignocellulosic sample	Chloroflexi	peatSwampForest	247	7616	37625	448858	4.78353e-65	0.386903
lignocellulosic sample	Chloroflexi	termiteGut	84	7779	22289	464194	5.03146e-70	0.224887
lignocellulosic sample	Chloroflexi	wallabyGut	60	7803	20139	466344	3.59452e-74	0.178057
lignocellulosic sample	Chrysiogenetes	bagasse	117	68	278343	215818	0.0636535	1.33409
lignocellulosic sample	Chrysiogenetes	compost	19	166	84602	409559	0.0110286	0.554091
lignocellulosic sample	Chrysiogenetes	farmSoil	11	174	50810	443351	0.0522445	0.551622
lignocellulosic sample	Chrysiogenetes	peatSwampForest	19	166	37853	456308	0.210678	1.37976
lignocellulosic sample	Chrysiogenetes	termiteGut	10	175	22363	471798	0.481862	1.20556
lignocellulosic sample	Chrysiogenetes	wallabyGut	9	176	20190	473971	0.574121	1.20045
lignocellulosic sample	Cyanobacteria	bagasse	1060	1070	277400	214816	1.10643e-09	0.767153
lignocellulosic sample	Cyanobacteria	compost	292	1838	84329	407887	1.94949e-05	0.768423
lignocellulosic sample	Cyanobacteria	farmSoil	315	1815	50506	441710	8.29645e-11	1.51785
lignocellulosic sample	Cyanobacteria	peatSwampForest	185	1945	37687	454529	0.079042	1.14716
lignocellulosic sample	Cyanobacteria	termiteGut	199	1931	22174	470042	3.24337e-21	2.18456
lignocellulosic sample	Cyanobacteria	wallabyGut	79	2051	20120	472096	0.410567	0.903782
lignocellulosic sample	Deferribacteres	bagasse	142	87	278318	215799	0.0836238	1.26554
lignocellulosic sample	Deferribacteres	compost	21	208	84600	409517	0.000808785	0.488717
lignocellulosic sample	Deferribacteres	farmSoil	25	204	50796	443321	0.74368	1.06954
lignocellulosic sample	Deferribacteres	peatSwampForest	2	227	37870	456247	4.6082e-06	0.106147
lignocellulosic sample	Deferribacteres	termiteGut	19	210	22354	471763	0.0103222	1.90943
lignocellulosic sample	Deferribacteres	wallabyGut	20	209	20179	473938	0.00204182	2.24753
lignocellulosic sample	Deinococcus_Thermus	bagasse	2378	1787	276082	214099	0.323023	1.03196
lignocellulosic sample	Deinococcus_Thermus	compost	893	3272	83728	406453	5.19205e-13	1.32488
lignocellulosic sample	Deinococcus_Thermus	farmSoil	496	3669	50325	439856	0.000652222	1.18157
lignocellulosic sample	Deinococcus_Thermus	peatSwampForest	290	3875	37582	452599	0.0897604	0.901281
lignocellulosic sample	Deinococcus_Thermus	termiteGut	69	4096	22304	467877	2.90488e-24	0.353377
lignocellulosic sample	Deinococcus_Thermus	wallabyGut	39	4126	20160	470021	1.02631e-34	0.220375
lignocellulosic sample	Dictyoglomi	bagasse	51	23	278409	215863	0.034274	1.71924
lignocellulosic sample	Dictyoglomi	compost	4	70	84617	409655	0.00490191	0.276645
lignocellulosic sample	Dictyoglomi	farmSoil	3	71	50818	443454	0.0842133	0.368718
lignocellulosic sample	Dictyoglomi	peatSwampForest	0	74	37872	456400	0.00662471	0
lignocellulosic sample	Dictyoglomi	termiteGut	5	69	22368	471904	0.389925	1.52879
lignocellulosic sample	Dictyoglomi	wallabyGut	11	63	20188	474084	0.000204319	4.10029
lignocellulosic sample	Elusimicrobia	bagasse	45	51	278415	215835	0.064473	0.684024
lignocellulosic sample	Elusimicrobia	compost	3	93	84618	409632	3.4518e-05	0.15616
lignocellulosic sample	Elusimicrobia	farmSoil	4	92	50817	443433	0.0438702	0.379395
lignocellulosic sample	Elusimicrobia	peatSwampForest	5	91	37867	456383	0.446684	0.662212
lignocellulosic sample	Elusimicrobia	termiteGut	36	60	22337	471913	8.48169e-24	12.6762
lignocellulosic sample	Elusimicrobia	wallabyGut	3	93	20196	474054	1	0.757183
lignocellulosic sample	environmental samples	bagasse	2759	5398	275701	210488	0	0.390218
lignocellulosic sample	environmental samples	compost	632	7525	83989	402200	2.98693e-136	0.402189
lignocellulosic sample	environmental samples	farmSoil	610	7547	50211	435978	1.8911e-18	0.701813
lignocellulosic sample	environmental samples	peatSwampForest	456	7701	37416	448773	1.59573e-13	0.71021
lignocellulosic sample	environmental samples	termiteGut	3192	4965	19181	467008	0	15.653
lignocellulosic sample	environmental samples	wallabyGut	508	7649	19691	466498	3.52514e-20	1.57341
lignocellulosic sample	Fibrobacteres/Acidobacteria	bagasse	8594	11480	269866	204406	0	0.567021
lignocellulosic sample	Fibrobacteres/Acidobacteria	compost	1115	18959	83506	390766	0	0.275206
lignocellulosic sample	Fibrobacteres/Acidobacteria	farmSoil	1903	18171	48918	425354	0.000120968	0.91063
lignocellulosic sample	Fibrobacteres/Acidobacteria	peatSwampForest	8036	12038	29836	444436	0	9.94384
lignocellulosic sample	Fibrobacteres/Acidobacteria	termiteGut	299	19775	22074	452198	2.50348e-130	0.309744
lignocellulosic sample	Fibrobacteres/Acidobacteria	wallabyGut	127	19947	20072	454200	7.72473e-211	0.144073
lignocellulosic sample	Firmicutes	bagasse	6047	24465	272413	191421	0	0.173683	*
lignocellulosic sample	Firmicutes	compost	10958	19554	73663	390171	0	2.96826
lignocellulosic sample	Firmicutes	farmSoil	1146	29366	49675	414159	0	0.325364
lignocellulosic sample	Firmicutes	peatSwampForest	669	29843	37203	426631	0	0.257074
lignocellulosic sample	Firmicutes	termiteGut	2156	28356	20217	443617	8.96683e-94	1.66838
lignocellulosic sample	Firmicutes	wallabyGut	9536	20976	10663	453171	0	19.3209
lignocellulosic sample	Fusobacteria	bagasse	80	338	278380	215548	1.22775e-54	0.183265	*
lignocellulosic sample	Fusobacteria	compost	18	400	84603	409325	1.74163e-15	0.217718
lignocellulosic sample	Fusobacteria	farmSoil	14	404	50807	443121	1.77186e-07	0.302235
lignocellulosic sample	Fusobacteria	peatSwampForest	5	413	37867	456061	3.18235e-09	0.145808
lignocellulosic sample	Fusobacteria	termiteGut	22	396	22351	471577	0.478304	1.17215
lignocellulosic sample	Fusobacteria	wallabyGut	279	139	19920	474008	2.18368e-277	47.7624
lignocellulosic sample	Gemmatimonadetes	bagasse	1451	1219	277009	214667	0.0399479	0.922434
lignocellulosic sample	Gemmatimonadetes	compost	207	2463	84414	407262	2.78285e-45	0.405476
lignocellulosic sample	Gemmatimonadetes	farmSoil	906	1764	49915	441761	9.68743e-240	4.54554
lignocellulosic sample	Gemmatimonadetes	peatSwampForest	97	2573	37775	453901	6.25175e-18	0.45299
lignocellulosic sample	Gemmatimonadetes	termiteGut	7	2663	22366	469310	3.85317e-43	0.0551567
lignocellulosic sample	Gemmatimonadetes	wallabyGut	2	2668	20197	471479	4.24071e-45	0.0174993
lignocellulosic sample	Nitrospirae	bagasse	415	691	278045	215195	3.42746e-36	0.464822
lignocellulosic sample	Nitrospirae	compost	61	1045	84560	408680	3.71054e-31	0.282119
lignocellulosic sample	Nitrospirae	farmSoil	540	566	50281	442959	1.56533e-230	8.40499
lignocellulosic sample	Nitrospirae	peatSwampForest	71	1035	37801	455439	0.126408	0.826504
lignocellulosic sample	Nitrospirae	termiteGut	15	1091	22358	470882	7.01836e-09	0.289565
lignocellulosic sample	Nitrospirae	wallabyGut	4	1102	20195	473045	3.45578e-15	0.0850231
lignocellulosic sample	Planctomycetes	bagasse	865	2738	277595	213148	0	0.242578
lignocellulosic sample	Planctomycetes	compost	1545	2058	83076	407667	1.40893e-288	3.68394
lignocellulosic sample	Planctomycetes	farmSoil	759	2844	50062	440681	4.57397e-81	2.34925
lignocellulosic sample	Planctomycetes	peatSwampForest	372	3231	37500	453243	8.16902e-09	1.39157
lignocellulosic sample	Planctomycetes	termiteGut	44	3559	22329	468414	3.53389e-29	0.259349
lignocellulosic sample	Planctomycetes	wallabyGut	18	3585	20181	470562	3.07761e-42	0.117073
lignocellulosic sample	Proteobacteria	bagasse	194874	103324	83586	112562	0	2.53987	*
lignocellulosic sample	Proteobacteria	compost	41949	256249	42672	153476	0	0.588785
lignocellulosic sample	Proteobacteria	farmSoil	31223	266975	19598	176550	5.55615e-08	1.05356
lignocellulosic sample	Proteobacteria	peatSwampForest	23484	274714	14388	181760	2.63218e-12	1.07991
lignocellulosic sample	Proteobacteria	termiteGut	3919	294279	18454	177694	0	0.128233
lignocellulosic sample	Proteobacteria	wallabyGut	2749	295449	17450	178698	0	0.0952832
lignocellulosic sample	Spirochaetes	bagasse	283	11169	278177	204717	0	0.0186468	*
lignocellulosic sample	Spirochaetes	compost	132	11320	84489	398405	0	0.054986
lignocellulosic sample	Spirochaetes	farmSoil	116	11336	50705	432189	0	0.087221
lignocellulosic sample	Spirochaetes	peatSwampForest	69	11383	37803	445091	9.52299e-294	0.0713699
lignocellulosic sample	Spirochaetes	termiteGut	10622	830	11751	471143	0	513.105
lignocellulosic sample	Spirochaetes	wallabyGut	230	11222	19969	462925	6.57072e-36	0.475129
lignocellulosic sample	Synergistetes	bagasse	203	207	278257	215679	0.00609094	0.760129
lignocellulosic sample	Synergistetes	compost	42	368	84579	409357	0.000103865	0.552384
lignocellulosic sample	Synergistetes	farmSoil	32	378	50789	443147	0.103688	0.738646
lignocellulosic sample	Synergistetes	peatSwampForest	30	380	37842	456094	0.925862	0.95152
lignocellulosic sample	Synergistetes	termiteGut	69	341	22304	471632	7.66163e-21	4.27873
lignocellulosic sample	Synergistetes	wallabyGut	34	376	20165	473771	0.000134394	2.12452
lignocellulosic sample	Tenericutes	bagasse	50	174	278410	215712	4.6584e-25	0.222644	*
lignocellulosic sample	Tenericutes	compost	18	206	84603	409519	0.00012159	0.422954
lignocellulosic sample	Tenericutes	farmSoil	8	216	50813	443309	0.000364458	0.323123
lignocellulosic sample	Tenericutes	peatSwampForest	0	224	37872	456250	3.94043e-08	0
lignocellulosic sample	Tenericutes	termiteGut	11	213	22362	471760	0.746611	1.08949
lignocellulosic sample	Tenericutes	wallabyGut	137	87	20062	474060	5.31173e-129	37.2101
lignocellulosic sample	Thermodesulfobacteria	bagasse	6	27	278454	215859	1.01635e-05	0.172268	*
lignocellulosic sample	Thermodesulfobacteria	compost	3	30	84618	409695	0.351722	0.48417
lignocellulosic sample	Thermodesulfobacteria	farmSoil	6	27	50815	443498	0.145116	1.93949
lignocellulosic sample	Thermodesulfobacteria	peatSwampForest	1	32	37871	456442	0.513544	0.376642
lignocellulosic sample	Thermodesulfobacteria	termiteGut	7	26	22366	471947	0.000586147	5.68106
lignocellulosic sample	Thermodesulfobacteria	wallabyGut	10	23	20189	474124	5.03469e-07	10.2106
lignocellulosic sample	Thermotogae	bagasse	184	104	278276	215782	0.0105009	1.3719
lignocellulosic sample	Thermotogae	compost	23	265	84598	409460	1.00826e-05	0.420081
lignocellulosic sample	Thermotogae	farmSoil	21	267	50800	443258	0.0990407	0.686279
lignocellulosic sample	Thermotogae	peatSwampForest	7	281	37865	456193	0.000221617	0.300125
lignocellulosic sample	Thermotogae	termiteGut	28	260	22345	471713	0.000164767	2.27343
lignocellulosic sample	Thermotogae	wallabyGut	25	263	20174	473884	0.000460219	2.23287
lignocellulosic sample	unclassified Bacteria	bagasse	586	437	277874	215449	0.548945	1.03971
lignocellulosic sample	unclassified Bacteria	compost	160	863	84461	408862	0.228114	0.89749
lignocellulosic sample	unclassified Bacteria	farmSoil	161	862	50660	442663	7.09097e-08	1.63202
lignocellulosic sample	unclassified Bacteria	peatSwampForest	77	946	37795	455528	0.953049	0.981026
lignocellulosic sample	unclassified Bacteria	termiteGut	32	991	22341	470982	0.0288615	0.680735
lignocellulosic sample	unclassified Bacteria	wallabyGut	7	1016	20192	473131	3.93397e-11	0.161438
nonLignocellulosic sample	Actinobacteria	carcass	719	11131	43189	102015	0	0.152576
nonLignocellulosic sample	Actinobacteria	freshWater	2735	9115	25682	119522	5.41907e-46	1.39643
nonLignocellulosic sample	Actinobacteria	humanDistalGut	3737	8113	12135	133069	0	5.05102
nonLignocellulosic sample	Actinobacteria	marine	2650	9200	21323	123881	2.17493e-100	1.67346
nonLignocellulosic sample	Actinobacteria	mouseGut	1726	10124	22648	122556	0.00274521	0.922557
nonLignocellulosic sample	Actinobacteria	sludge	283	11567	20227	124977	0	0.15117
nonLignocellulosic sample	Aquificae	carcass	25	53	43883	113093	0.448939	1.21564
nonLignocellulosic sample	Aquificae	freshWater	14	64	28403	128573	1	0.990224
nonLignocellulosic sample	Aquificae	humanDistalGut	1	77	15871	141105	0.00417965	0.115464
nonLignocellulosic sample	Aquificae	marine	27	51	23946	133030	2.15984e-05	2.9411
nonLignocellulosic sample	Aquificae	mouseGut	5	73	24369	132607	0.0269866	0.372714
nonLignocellulosic sample	Aquificae	sludge	6	72	20504	136472	0.180847	0.554656
nonLignocellulosic sample	Armatimonadetes	carcass	0	1	43908	113145	1	0
nonLignocellulosic sample	Armatimonadetes	freshWater	0	1	28417	128636	1	0
nonLignocellulosic sample	Armatimonadetes	humanDistalGut	0	1	15872	141181	1	0
nonLignocellulosic sample	Armatimonadetes	marine	0	1	23973	133080	1	0
nonLignocellulosic sample	Armatimonadetes	mouseGut	0	1	24374	132679	1	0
nonLignocellulosic sample	Armatimonadetes	sludge	1	0	20509	136544	0.130592	inf
nonLignocellulosic sample	Bacteroidetes/Chlorobi	carcass	7750	10817	36158	102329	0	2.02763
nonLignocellulosic sample	Bacteroidetes/Chlorobi	freshWater	1464	17103	26953	111534	0	0.354217
nonLignocellulosic sample	Bacteroidetes/Chlorobi	humanDistalGut	62	18505	15810	122677	0	0.0259976
nonLignocellulosic sample	Bacteroidetes/Chlorobi	marine	894	17673	23079	115408	0	0.252957
nonLignocellulosic sample	Bacteroidetes/Chlorobi	mouseGut	6294	12273	18080	120407	0	3.4153
nonLignocellulosic sample	Bacteroidetes/Chlorobi	sludge	2103	16464	18407	120080	3.54817e-14	0.833281
nonLignocellulosic sample	Chlamydiae/Verrucomicrobia	carcass	75	653	43833	112493	2.60839e-31	0.294763
nonLignocellulosic sample	Chlamydiae/Verrucomicrobia	freshWater	374	354	28043	128283	4.81712e-92	4.83296
nonLignocellulosic sample	Chlamydiae/Verrucomicrobia	humanDistalGut	8	720	15864	140462	2.2668e-23	0.0983793
nonLignocellulosic sample	Chlamydiae/Verrucomicrobia	marine	152	576	23821	132505	5.31023e-05	1.46789
nonLignocellulosic sample	Chlamydiae/Verrucomicrobia	mouseGut	68	660	24306	132020	1.27359e-06	0.559617
nonLignocellulosic sample	Chlamydiae/Verrucomicrobia	sludge	51	677	20459	135867	1.91987e-07	0.500278
nonLignocellulosic sample	Chloroflexi	carcass	47	1033	43861	112113	2.84348e-91	0.116299
nonLignocellulosic sample	Chloroflexi	freshWater	362	718	28055	127919	5.67755e-34	2.29884
nonLignocellulosic sample	Chloroflexi	humanDistalGut	19	1061	15853	140121	4.74411e-28	0.158281
nonLignocellulosic sample	Chloroflexi	marine	374	706	23599	132375	6.00752e-56	2.97152
nonLignocellulosic sample	Chloroflexi	mouseGut	35	1045	24339	131635	1.50258e-39	0.181143
nonLignocellulosic sample	Chloroflexi	sludge	243	837	20267	135707	1.60924e-17	1.94399
nonLignocellulosic sample	Chrysiogenetes	carcass	15	28	43893	113118	0.310774	1.38061
nonLignocellulosic sample	Chrysiogenetes	freshWater	11	32	28406	128605	0.231505	1.55629
nonLignocellulosic sample	Chrysiogenetes	humanDistalGut	0	43	15872	141139	0.0195601	0
nonLignocellulosic sample	Chrysiogenetes	marine	10	33	23963	133048	0.140675	1.68249
nonLignocellulosic sample	Chrysiogenetes	mouseGut	6	37	24368	132643	1	0.882702
nonLignocellulosic sample	Chrysiogenetes	sludge	1	42	20509	136502	0.0379297	0.158469
nonLignocellulosic sample	Cyanobacteria	carcass	149	667	43759	112479	1.50445e-10	0.574202
nonLignocellulosic sample	Cyanobacteria	freshWater	276	540	28141	128097	4.8844e-27	2.32656
nonLignocellulosic sample	Cyanobacteria	humanDistalGut	15	801	15857	140381	5.64931e-21	0.165785
nonLignocellulosic sample	Cyanobacteria	marine	289	527	23684	132554	8.1195e-46	3.0692
nonLignocellulosic sample	Cyanobacteria	mouseGut	48	768	24326	131912	2.14591e-17	0.338917
nonLignocellulosic sample	Cyanobacteria	sludge	39	777	20471	135767	3.97702e-15	0.332888
nonLignocellulosic sample	Deferribacteres	carcass	40	74	43868	113072	0.095027	1.39327
nonLignocellulosic sample	Deferribacteres	freshWater	11	103	28406	128534	0.0199137	0.483241
nonLignocellulosic sample	Deferribacteres	humanDistalGut	5	109	15867	141073	0.0420879	0.407843
nonLignocellulosic sample	Deferribacteres	marine	35	79	23938	133002	3.50422e-05	2.46156
nonLignocellulosic sample	Deferribacteres	mouseGut	12	102	24362	132578	0.155382	0.640235
nonLignocellulosic sample	Deferribacteres	sludge	11	103	20499	136441	0.331049	0.710833
nonLignocellulosic sample	Deinococcus_Thermus	carcass	58	556	43850	112590	1.19062e-29	0.267845
nonLignocellulosic sample	Deinococcus_Thermus	freshWater	262	352	28155	128285	2.40462e-45	3.3914
nonLignocellulosic sample	Deinococcus_Thermus	humanDistalGut	18	596	15854	140586	1.58971e-11	0.267812
nonLignocellulosic sample	Deinococcus_Thermus	marine	233	381	23740	132700	7.32515e-43	3.41839
nonLignocellulosic sample	Deinococcus_Thermus	mouseGut	27	587	24347	132093	3.44998e-18	0.249551
nonLignocellulosic sample	Deinococcus_Thermus	sludge	16	598	20494	135946	1.09273e-19	0.177484
nonLignocellulosic sample	Dictyoglomi	carcass	7	14	43901	113132	0.627595	1.28849
nonLignocellulosic sample	Dictyoglomi	freshWater	4	17	28413	128620	0.783149	1.06513
nonLignocellulosic sample	Dictyoglomi	humanDistalGut	3	18	15869	141164	0.46467	1.4826
nonLignocellulosic sample	Dictyoglomi	marine	6	15	23967	133066	0.119398	2.22082
nonLignocellulosic sample	Dictyoglomi	mouseGut	1	20	24373	132660	0.23509	0.272145
nonLignocellulosic sample	Dictyoglomi	sludge	0	21	20510	136523	0.100039	0
nonLignocellulosic sample	Elusimicrobia	carcass	6	16	43902	113130	1	0.966328
nonLignocellulosic sample	Elusimicrobia	freshWater	3	19	28414	128618	0.784193	0.714722
nonLignocellulosic sample	Elusimicrobia	humanDistalGut	1	21	15871	141161	0.719837	0.423537
nonLignocellulosic sample	Elusimicrobia	marine	4	18	23969	133063	0.764581	1.23366
nonLignocellulosic sample	Elusimicrobia	mouseGut	2	20	24372	132660	0.562478	0.544313
nonLignocellulosic sample	Elusimicrobia	sludge	6	16	20504	136528	0.0578738	2.49698
nonLignocellulosic sample	environmental samples	carcass	390	3300	43518	109846	6.08038e-150	0.298309
nonLignocellulosic sample	environmental samples	freshWater	303	3387	28114	125250	9.00633e-67	0.39855
nonLignocellulosic sample	environmental samples	humanDistalGut	364	3326	15508	137856	0.638552	0.972857
nonLignocellulosic sample	environmental samples	marine	1032	2658	22941	130423	1.69779e-88	2.20733
nonLignocellulosic sample	environmental samples	mouseGut	1452	2238	22922	130442	1.74547e-275	3.69208
nonLignocellulosic sample	environmental samples	sludge	149	3541	20361	133003	4.59519e-79	0.274867
nonLignocellulosic sample	Fibrobacteres/Acidobacteria	carcass	57	1216	43851	111930	6.27791e-106	0.119649
nonLignocellulosic sample	Fibrobacteres/Acidobacteria	freshWater	722	551	27695	128086	3.42036e-210	6.06019
nonLignocellulosic sample	Fibrobacteres/Acidobacteria	humanDistalGut	12	1261	15860	139921	2.68788e-42	0.0839549
nonLignocellulosic sample	Fibrobacteres/Acidobacteria	marine	363	910	23610	132171	1.86901e-33	2.23309
nonLignocellulosic sample	Fibrobacteres/Acidobacteria	mouseGut	83	1190	24291	131490	9.40506e-23	0.377553
nonLignocellulosic sample	Fibrobacteres/Acidobacteria	sludge	36	1237	20474	135307	1.67739e-37	0.192331
nonLignocellulosic sample	Firmicutes	carcass	816	25789	43092	87357	0	0.0641441
nonLignocellulosic sample	Firmicutes	freshWater	672	25933	27745	102704	0	0.0959222
nonLignocellulosic sample	Firmicutes	humanDistalGut	11038	15567	4834	125615	0	18.4255
nonLignocellulosic sample	Firmicutes	marine	1078	25527	22895	107554	0	0.198383
nonLignocellulosic sample	Firmicutes	mouseGut	12767	13838	11607	118842	0	9.44638
nonLignocellulosic sample	Firmicutes	sludge	234	26371	20276	110173	0	0.048215
nonLignocellulosic sample	Fusobacteria	carcass	37	118	43871	113028	0.283024	0.807845
nonLignocellulosic sample	Fusobacteria	freshWater	13	142	28404	128495	0.001092	0.414154
nonLignocellulosic sample	Fusobacteria	humanDistalGut	25	130	15847	141052	0.0221205	1.7117
nonLignocellulosic sample	Fusobacteria	marine	22	133	23951	132948	0.823073	0.918183
nonLignocellulosic sample	Fusobacteria	mouseGut	50	105	24324	132575	1.81245e-07	2.59542
nonLignocellulosic sample	Fusobacteria	sludge	8	147	20502	136397	0.00179536	0.362061
nonLignocellulosic sample	Gemmatimonadetes	carcass	9	263	43899	112883	1.26857e-26	0.0879955
nonLignocellulosic sample	Gemmatimonadetes	freshWater	177	95	28240	128542	2.41435e-65	8.48067
nonLignocellulosic sample	Gemmatimonadetes	humanDistalGut	1	271	15871	140911	1.26904e-11	0.0327621
nonLignocellulosic sample	Gemmatimonadetes	marine	73	199	23900	132882	1.09625e-06	2.03957
nonLignocellulosic sample	Gemmatimonadetes	mouseGut	6	266	24368	132414	4.59626e-13	0.12257
nonLignocellulosic sample	Gemmatimonadetes	sludge	6	266	20504	136278	3.67303e-10	0.149919
nonLignocellulosic sample	Nitrospirae	carcass	11	737	43897	112409	1.02229e-87	0.0382201
nonLignocellulosic sample	Nitrospirae	freshWater	669	79	27748	128558	0	39.2343
nonLignocellulosic sample	Nitrospirae	humanDistalGut	2	746	15870	140436	1.14239e-31	0.0237243
nonLignocellulosic sample	Nitrospirae	marine	42	706	23931	132375	2.31981e-16	0.329071
nonLignocellulosic sample	Nitrospirae	mouseGut	9	739	24365	131941	1.29565e-41	0.0659495
nonLignocellulosic sample	Nitrospirae	sludge	15	733	20495	135811	2.41067e-27	0.135605
nonLignocellulosic sample	Planctomycetes	carcass	90	1145	43818	112001	4.93982e-75	0.200912
nonLignocellulosic sample	Planctomycetes	freshWater	586	649	27831	127988	9.29686e-124	4.15234
nonLignocellulosic sample	Planctomycetes	humanDistalGut	2	1233	15870	139949	7.03777e-54	0.0143041
nonLignocellulosic sample	Planctomycetes	marine	496	739	23477	132342	5.54863e-100	3.78349
nonLignocellulosic sample	Planctomycetes	mouseGut	24	1211	24350	131469	1.64781e-58	0.107002
nonLignocellulosic sample	Planctomycetes	sludge	37	1198	20473	135346	4.06475e-35	0.204178
nonLignocellulosic sample	Proteobacteria	carcass	33352	54550	10556	58596	0	3.39387
nonLignocellulosic sample	Proteobacteria	freshWater	19461	68441	8956	60196	0	1.91118
nonLignocellulosic sample	Proteobacteria	humanDistalGut	443	87459	15429	53723	0	0.0176369
nonLignocellulosic sample	Proteobacteria	marine	15904	71998	8069	61083	4.1143e-276	1.67219
nonLignocellulosic sample	Proteobacteria	mouseGut	1542	86360	22832	46320	0	0.036224
nonLignocellulosic sample	Proteobacteria	sludge	17200	70702	3310	65842	0	4.83918
nonLignocellulosic sample	Spirochaetes	carcass	123	447	43785	112699	0.000534318	0.708259
nonLignocellulosic sample	Spirochaetes	freshWater	81	489	28336	128148	0.0163278	0.749117
nonLignocellulosic sample	Spirochaetes	humanDistalGut	59	511	15813	140671	0.834512	1.02712
nonLignocellulosic sample	Spirochaetes	marine	112	458	23861	132623	0.00500778	1.3592
nonLignocellulosic sample	Spirochaetes	mouseGut	161	409	24213	132271	1.29293e-14	2.1504
nonLignocellulosic sample	Spirochaetes	sludge	34	536	20476	136008	4.70716e-08	0.421341
nonLignocellulosic sample	Synergistetes	carcass	9	101	43899	113045	5.63471e-07	0.229466
nonLignocellulosic sample	Synergistetes	freshWater	31	79	28386	128558	0.00886681	1.77717
nonLignocellulosic sample	Synergistetes	humanDistalGut	19	91	15853	141091	0.0173513	1.85823
nonLignocellulosic sample	Synergistetes	marine	23	87	23950	132994	0.110376	1.46803
nonLignocellulosic sample	Synergistetes	mouseGut	26	84	24348	132596	0.0244385	1.68563
nonLignocellulosic sample	Synergistetes	sludge	2	108	20508	136436	5.22121e-05	0.1232
nonLignocellulosic sample	Tenericutes	carcass	33	83	43875	113063	0.917661	1.02456
nonLignocellulosic sample	Tenericutes	freshWater	8	108	28409	128529	0.000973137	0.335129
nonLignocellulosic sample	Tenericutes	humanDistalGut	26	90	15846	141092	8.41453e-05	2.57225
nonLignocellulosic sample	Tenericutes	marine	29	87	23944	132994	0.00619883	1.85146
nonLignocellulosic sample	Tenericutes	mouseGut	16	100	24358	132580	0.70083	0.870876
nonLignocellulosic sample	Tenericutes	sludge	4	112	20506	136432	0.000787092	0.237617
nonLignocellulosic sample	Thermodesulfobacteria	carcass	24	38	43884	113108	0.0657976	1.62785
nonLignocellulosic sample	Thermodesulfobacteria	freshWater	3	59	28414	128578	0.00434285	0.230093
nonLignocellulosic sample	Thermodesulfobacteria	humanDistalGut	2	60	15870	141122	0.0881489	0.296413
nonLignocellulosic sample	Thermodesulfobacteria	marine	28	34	23945	133047	2.17963e-08	4.57582
nonLignocellulosic sample	Thermodesulfobacteria	mouseGut	3	59	24371	132621	0.0205806	0.276699
nonLignocellulosic sample	Thermodesulfobacteria	sludge	2	60	20508	136484	0.0212294	0.221839
nonLignocellulosic sample	Thermotogae	carcass	35	75	43873	113071	0.395059	1.20271
nonLignocellulosic sample	Thermotogae	freshWater	17	93	28400	128544	0.536724	0.827369
nonLignocellulosic sample	Thermotogae	humanDistalGut	10	100	15862	141082	0.874217	0.889434
nonLignocellulosic sample	Thermotogae	marine	29	81	23944	133000	0.0031068	1.98869
nonLignocellulosic sample	Thermotogae	mouseGut	9	101	24365	132579	0.0341333	0.484875
nonLignocellulosic sample	Thermotogae	sludge	10	100	20500	136444	0.257652	0.66558
nonLignocellulosic sample	unclassified Bacteria	carcass	31	241	43877	112905	4.5914e-11	0.330995
nonLignocellulosic sample	unclassified Bacteria	freshWater	158	114	28259	128523	6.16751e-49	6.30342
nonLignocellulosic sample	unclassified Bacteria	humanDistalGut	0	272	15872	140910	4.18992e-13	0
nonLignocellulosic sample	unclassified Bacteria	marine	68	204	23905	132877	3.01226e-05	1.85285
nonLignocellulosic sample	unclassified Bacteria	mouseGut	2	270	24372	132410	2.50831e-17	0.0402435
nonLignocellulosic sample	unclassified Bacteria	sludge	13	259	20497	136285	8.2329e-06	0.333735

## Sheet: COG
dataType	COG category	sample	A	B	C	D	P-value	oddsRatio
combined sample	[A]	bagasse	1	16	187749	933923	0.337787	0.310895
combined sample	[A]	farmSoil	2	15	133771	987901	1	0.984669
combined sample	[A]	termiteGut	0	17	67111	1054561	0.62097	0
combined sample	[A]	wallabyGut	1	16	64352	1057320	1	1.02689
combined sample	[A]	compost	3	14	168190	953482	0.732633	1.2148
combined sample	[A]	peatSwampForest	0	17	74386	1047286	0.62393	0
combined sample	[A]	carcass	1	16	100422	1021250	1	0.635599
combined sample	[A]	humanDistalGut	0	17	44733	1076939	1	0
combined sample	[A]	mouseGut	0	17	66069	1055603	0.620912	0
combined sample	[A]	sludge	8	9	57072	1064600	7.21141e-07	16.581
combined sample	[A]	marine	0	17	85880	1035792	0.636096	0
combined sample	[A]	freshWater	1	16	71937	1049735	1	0.912026
combined sample	[BQ]	bagasse	3	19	187747	933920	1	0.785424
combined sample	[BQ]	farmSoil	5	17	133768	987899	0.174157	2.17211
combined sample	[BQ]	termiteGut	0	22	67111	1054556	0.639689	0
combined sample	[BQ]	wallabyGut	0	22	64353	1057314	0.635016	0
combined sample	[BQ]	compost	4	18	168189	953478	0.561402	1.2598
combined sample	[BQ]	peatSwampForest	2	20	74384	1047283	0.654664	1.40794
combined sample	[BQ]	carcass	2	20	100421	1021246	1	1.01696
combined sample	[BQ]	humanDistalGut	0	22	44733	1076934	1	0
combined sample	[BQ]	mouseGut	0	22	66069	1055598	0.637849	0
combined sample	[BQ]	sludge	1	21	57079	1064588	1	0.888149
combined sample	[BQ]	marine	0	22	85880	1035787	0.408479	0
combined sample	[BQ]	freshWater	5	17	71933	1049734	0.0113784	4.29212
combined sample	[B]	bagasse	0	2	187750	933937	1	0
combined sample	[B]	farmSoil	0	2	133773	987914	1	0
combined sample	[B]	termiteGut	0	2	67111	1054576	1	0
combined sample	[B]	wallabyGut	0	2	64353	1057334	1	0
combined sample	[B]	compost	0	2	168193	953494	1	0
combined sample	[B]	peatSwampForest	0	2	74386	1047301	1	0
combined sample	[B]	carcass	0	2	100423	1021264	1	0
combined sample	[B]	humanDistalGut	2	0	44731	1076956	0.00159038	inf
combined sample	[B]	mouseGut	0	2	66069	1055618	1	0
combined sample	[B]	sludge	0	2	57080	1064607	1	0
combined sample	[B]	marine	0	2	85880	1035807	1	0
combined sample	[B]	freshWater	0	2	71938	1049749	1	0
combined sample	[CE]	bagasse	10	24	187740	933915	0.0625512	2.07271
combined sample	[CE]	farmSoil	6	28	133767	987888	0.288162	1.58253
combined sample	[CE]	termiteGut	1	33	67110	1054545	0.721124	0.476172
combined sample	[CE]	wallabyGut	1	33	64352	1057303	0.721221	0.497879
combined sample	[CE]	compost	4	30	168189	953466	0.810297	0.755869
combined sample	[CE]	peatSwampForest	1	33	74385	1047270	0.725462	0.426638
combined sample	[CE]	carcass	4	30	100419	1021236	0.541933	1.35597
combined sample	[CE]	humanDistalGut	1	33	44732	1076923	1	0.729546
combined sample	[CE]	mouseGut	0	34	66069	1055586	0.264678	0
combined sample	[CE]	sludge	0	34	57080	1064575	0.418149	0
combined sample	[CE]	marine	4	30	85876	1035779	0.327693	1.60818
combined sample	[CE]	freshWater	2	32	71936	1049719	1	0.912025
combined sample	[CHR]	bagasse	8	25	187742	933914	0.244323	1.59183
combined sample	[CHR]	farmSoil	2	31	133771	987885	0.423246	0.476445
combined sample	[CHR]	termiteGut	0	33	67111	1054545	0.263063	0
combined sample	[CHR]	wallabyGut	2	31	64351	1057305	0.714169	1.06002
combined sample	[CHR]	compost	8	25	168185	953471	0.142527	1.81414
combined sample	[CHR]	peatSwampForest	3	30	74383	1047273	0.479743	1.40795
combined sample	[CHR]	carcass	7	26	100416	1021240	0.0246254	2.7381
combined sample	[CHR]	humanDistalGut	0	33	44733	1076923	0.642159	0
combined sample	[CHR]	mouseGut	2	31	66067	1055589	1	1.03081
combined sample	[CHR]	sludge	0	33	57080	1064576	0.413447	0
combined sample	[CHR]	marine	0	33	85880	1035776	0.176452	0
combined sample	[CHR]	freshWater	1	32	71937	1049719	0.721746	0.456006
combined sample	[CH]	bagasse	3	4	187747	933935	0.0967829	3.73083
combined sample	[CH]	farmSoil	0	7	133773	987909	1	0
combined sample	[CH]	termiteGut	0	7	67111	1054571	1	0
combined sample	[CH]	wallabyGut	1	6	64352	1057330	0.338723	2.7384
combined sample	[CH]	compost	1	6	168192	953490	1	0.944843
combined sample	[CH]	peatSwampForest	0	7	74386	1047296	1	0
combined sample	[CH]	carcass	0	7	100423	1021259	1	0
combined sample	[CH]	humanDistalGut	0	7	44733	1076949	1	0
combined sample	[CH]	mouseGut	0	7	66069	1055613	1	0
combined sample	[CH]	sludge	0	7	57080	1064602	1	0
combined sample	[CH]	marine	1	6	85879	1035803	0.427402	2.0102
combined sample	[CH]	freshWater	1	6	71937	1049745	0.371224	2.43209
combined sample	[CO]	bagasse	5	4	187745	933935	0.00911851	6.21811
combined sample	[CO]	farmSoil	0	9	133773	987907	0.611384	0
combined sample	[CO]	termiteGut	0	9	67111	1054569	1	0
combined sample	[CO]	wallabyGut	0	9	64353	1057327	1	0
combined sample	[CO]	compost	3	6	168190	953490	0.140738	2.83456
combined sample	[CO]	peatSwampForest	0	9	74386	1047294	1	0
combined sample	[CO]	carcass	1	8	100422	1021258	0.570071	1.27121
combined sample	[CO]	humanDistalGut	0	9	44733	1076947	1	0
combined sample	[CO]	mouseGut	0	9	66069	1055611	1	0
combined sample	[CO]	sludge	0	9	57080	1064600	1	0
combined sample	[CO]	marine	0	9	85880	1035800	1	0
combined sample	[CO]	freshWater	0	9	71938	1049742	1	0
combined sample	[CP]	bagasse	14	59	187736	933880	0.532991	1.18037
combined sample	[CP]	farmSoil	11	62	133762	987854	0.368893	1.31027
combined sample	[CP]	termiteGut	0	73	67111	1054505	0.0225468	0
combined sample	[CP]	wallabyGut	0	73	64353	1057263	0.0220955	0
combined sample	[CP]	compost	22	51	168171	953445	0.000869512	2.44567
combined sample	[CP]	peatSwampForest	5	68	74381	1047235	0.81504	1.03525
combined sample	[CP]	carcass	4	69	100419	1021197	0.410874	0.589528
combined sample	[CP]	humanDistalGut	5	68	44728	1076888	0.217632	1.77032
combined sample	[CP]	mouseGut	0	73	66069	1055547	0.0222555	0
combined sample	[CP]	sludge	6	67	57074	1064542	0.275659	1.67032
combined sample	[CP]	marine	4	69	85876	1035740	0.65943	0.699181
combined sample	[CP]	freshWater	2	71	71936	1049680	0.332096	0.411038
combined sample	[CR]	bagasse	9	59	187741	933880	0.51813	0.758791
combined sample	[CR]	farmSoil	11	57	133762	987859	0.262483	1.42521
combined sample	[CR]	termiteGut	0	68	67111	1054510	0.0348038	0
combined sample	[CR]	wallabyGut	0	68	64353	1057268	0.0334284	0
combined sample	[CR]	compost	13	55	168180	953441	0.311497	1.33999
combined sample	[CR]	peatSwampForest	10	58	74376	1047245	0.0138878	2.42766
combined sample	[CR]	carcass	9	59	100414	1021207	0.202698	1.55135
combined sample	[CR]	humanDistalGut	0	68	44733	1076888	0.116729	0
combined sample	[CR]	mouseGut	0	68	66069	1055552	0.0341323	0
combined sample	[CR]	sludge	5	63	57075	1064546	0.397602	1.48029
combined sample	[CR]	marine	7	61	85873	1035748	0.362645	1.38409
combined sample	[CR]	freshWater	4	64	71934	1049687	1	0.912023
combined sample	[C]	bagasse	781	3772	186969	930167	0.449777	1.03008
combined sample	[C]	farmSoil	537	4016	133236	983900	0.801043	0.987438
combined sample	[C]	termiteGut	419	4134	66692	1050444	1.17111e-17	1.5964
combined sample	[C]	wallabyGut	79	4474	64274	1052862	2.00303e-41	0.289246
combined sample	[C]	compost	751	3802	167442	949694	0.00498025	1.12033
combined sample	[C]	peatSwampForest	453	4100	73933	1043203	2.92925e-17	1.559
combined sample	[C]	carcass	391	4162	100032	1017104	0.405229	0.955215
combined sample	[C]	humanDistalGut	168	4385	44565	1072571	0.323695	0.922087
combined sample	[C]	mouseGut	33	4520	66036	1051100	1.4701e-76	0.116209
combined sample	[C]	sludge	176	4377	56904	1060232	0.00011491	0.749194
combined sample	[C]	marine	466	4087	85414	1031722	3.65337e-10	1.37726
combined sample	[C]	freshWater	299	4254	71639	1045497	0.671277	1.02576
combined sample	[DZ]	bagasse	0	3	187750	933936	1	0
combined sample	[DZ]	farmSoil	0	3	133773	987913	1	0
combined sample	[DZ]	termiteGut	0	3	67111	1054575	1	0
combined sample	[DZ]	wallabyGut	0	3	64353	1057333	1	0
combined sample	[DZ]	compost	0	3	168193	953493	1	0
combined sample	[DZ]	peatSwampForest	3	0	74383	1047303	0.000291635	inf
combined sample	[DZ]	carcass	0	3	100423	1021263	1	0
combined sample	[DZ]	humanDistalGut	0	3	44733	1076953	1	0
combined sample	[DZ]	mouseGut	0	3	66069	1055617	1	0
combined sample	[DZ]	sludge	0	3	57080	1064606	1	0
combined sample	[DZ]	marine	0	3	85880	1035806	1	0
combined sample	[DZ]	freshWater	0	3	71938	1049748	1	0
combined sample	[D]	bagasse	77	389	187673	933550	0.95054	0.984639
combined sample	[D]	farmSoil	36	430	133737	987486	0.00413287	0.618178
combined sample	[D]	termiteGut	52	414	67059	1054164	2.06611e-05	1.97449
combined sample	[D]	wallabyGut	24	442	64329	1056894	0.689741	0.8921
combined sample	[D]	compost	76	390	168117	953106	0.43589	1.10479
combined sample	[D]	peatSwampForest	20	446	74366	1046857	0.0402937	0.63126
combined sample	[D]	carcass	50	416	100373	1020850	0.193291	1.22242
combined sample	[D]	humanDistalGut	27	439	44706	1076517	0.0566721	1.481
combined sample	[D]	mouseGut	11	455	66058	1055165	0.00050921	0.386168
combined sample	[D]	sludge	22	444	57058	1064165	0.83275	0.924128
combined sample	[D]	marine	43	423	85837	1035386	0.191811	1.22618
combined sample	[D]	freshWater	28	438	71910	1049313	0.84969	0.932824
combined sample	[EF]	bagasse	9	99	187741	933840	0.0194014	0.45219
combined sample	[EF]	farmSoil	14	94	133759	987822	0.765714	1.09991
combined sample	[EF]	termiteGut	3	105	67108	1054473	0.219806	0.448945
combined sample	[EF]	wallabyGut	3	105	64350	1057231	0.29472	0.469411
combined sample	[EF]	compost	20	88	168173	953408	0.283193	1.28846
combined sample	[EF]	peatSwampForest	24	84	74362	1047219	1.38104e-07	4.02363
combined sample	[EF]	carcass	6	102	100417	1021164	0.308584	0.59819
combined sample	[EF]	humanDistalGut	9	99	44724	1076857	0.0413769	2.18889
combined sample	[EF]	mouseGut	0	108	66069	1055512	0.00311921	0
combined sample	[EF]	sludge	2	106	57078	1064503	0.182792	0.351886
combined sample	[EF]	marine	15	93	85865	1035716	0.0269525	1.94551
combined sample	[EF]	freshWater	3	105	71935	1049646	0.165136	0.416903
combined sample	[EG]	bagasse	12	52	187738	933887	0.617526	1.14794
combined sample	[EG]	farmSoil	3	61	133770	987855	0.0814695	0.363183
combined sample	[EG]	termiteGut	4	60	67107	1054518	0.792932	1.0476
combined sample	[EG]	wallabyGut	0	64	64353	1057272	0.0523578	0
combined sample	[EG]	compost	17	47	168176	953449	0.0138925	2.05062
combined sample	[EG]	peatSwampForest	7	57	74379	1047246	0.199167	1.72911
combined sample	[EG]	carcass	10	54	100413	1021212	0.0755565	1.88336
combined sample	[EG]	humanDistalGut	0	64	44733	1076892	0.18574	0
combined sample	[EG]	mouseGut	2	62	66067	1055558	0.589872	0.51539
combined sample	[EG]	sludge	4	60	57076	1064549	0.568183	1.24343
combined sample	[EG]	marine	4	60	85876	1035749	1	0.804066
combined sample	[EG]	freshWater	1	63	71937	1049688	0.128912	0.231615
combined sample	[EH]	bagasse	44	233	187706	933706	0.747992	0.939353
combined sample	[EH]	farmSoil	40	237	133733	987679	0.194315	1.24649
combined sample	[EH]	termiteGut	4	273	67107	1054305	0.000333055	0.230195
combined sample	[EH]	wallabyGut	2	275	64351	1057061	2.40268e-05	0.119465
combined sample	[EH]	compost	44	233	168149	953263	0.673803	1.07057
combined sample	[EH]	peatSwampForest	31	246	74355	1047057	0.00499098	1.77454
combined sample	[EH]	carcass	30	247	100393	1021019	0.291197	1.23525
combined sample	[EH]	humanDistalGut	10	267	44723	1076689	0.878178	0.901671
combined sample	[EH]	mouseGut	3	274	66066	1055346	9.82172e-05	0.174899
combined sample	[EH]	sludge	9	268	57071	1064341	0.215802	0.626286
combined sample	[EH]	marine	46	231	85834	1035578	6.89606e-07	2.40253
combined sample	[EH]	freshWater	14	263	71924	1049488	0.460144	0.77674
combined sample	[EJ]	bagasse	6	9	187744	933930	0.0279319	3.31632
combined sample	[EJ]	farmSoil	2	13	133771	987903	0.697689	1.13616
combined sample	[EJ]	termiteGut	1	14	67110	1054564	0.603639	1.12243
combined sample	[EJ]	wallabyGut	0	15	64353	1057321	1	0
combined sample	[EJ]	compost	1	14	168192	953482	0.714329	0.404929
combined sample	[EJ]	peatSwampForest	0	15	74386	1047288	0.619363	0
combined sample	[EJ]	carcass	3	12	100420	1021254	0.145225	2.54246
combined sample	[EJ]	humanDistalGut	0	15	44733	1076941	1	0
combined sample	[EJ]	mouseGut	0	15	66069	1055605	1	0
combined sample	[EJ]	sludge	0	15	57080	1064594	1	0
combined sample	[EJ]	marine	1	14	85879	1035795	1	0.861507
combined sample	[EJ]	freshWater	1	14	71937	1049737	1	1.04232
combined sample	[EM]	bagasse	5	42	187745	933897	0.330513	0.592177
combined sample	[EM]	farmSoil	3	44	133770	987872	0.364463	0.503513
combined sample	[EM]	termiteGut	5	42	67106	1054536	0.203373	1.87077
combined sample	[EM]	wallabyGut	1	46	64352	1057290	0.52329	0.357169
combined sample	[EM]	compost	13	34	168180	953462	0.0227569	2.16767
combined sample	[EM]	peatSwampForest	6	41	74380	1047262	0.128816	2.06047
combined sample	[EM]	carcass	1	46	100422	1021220	0.123964	0.221071
combined sample	[EM]	humanDistalGut	1	46	44732	1076910	1	0.523363
combined sample	[EM]	mouseGut	0	47	66069	1055573	0.114278	0
combined sample	[EM]	sludge	0	47	57080	1064562	0.175418	0
combined sample	[EM]	marine	8	39	85872	1035770	0.0251595	2.47421
combined sample	[EM]	freshWater	4	43	71934	1049708	0.54325	1.35746
combined sample	[EP]	bagasse	67	319	187683	933620	0.733238	1.04479
combined sample	[EP]	farmSoil	64	322	133709	987594	0.00734234	1.46805
combined sample	[EP]	termiteGut	13	373	67098	1054205	0.0308883	0.547583
combined sample	[EP]	wallabyGut	5	381	64348	1056955	1.54326e-05	0.215559
combined sample	[EP]	compost	119	267	168074	953229	5.38249e-15	2.52774
combined sample	[EP]	peatSwampForest	12	374	74374	1046929	0.00389341	0.451654
combined sample	[EP]	carcass	17	369	100406	1020897	0.000909148	0.46843
combined sample	[EP]	humanDistalGut	14	372	44719	1076584	0.896048	0.906027
combined sample	[EP]	mouseGut	2	384	66067	1055236	5.14982e-08	0.0831886
combined sample	[EP]	sludge	12	374	57068	1064235	0.081546	0.598349
combined sample	[EP]	marine	43	343	85837	1035466	0.0161197	1.51229
combined sample	[EP]	freshWater	18	368	71920	1049383	0.176806	0.713689
combined sample	[EQ]	bagasse	15	110	187735	933829	0.186743	0.678298
combined sample	[EQ]	farmSoil	17	108	133756	987808	0.579727	1.16248
combined sample	[EQ]	termiteGut	0	125	67111	1054453	0.000929027	0
combined sample	[EQ]	wallabyGut	0	125	64353	1057211	0.00144722	0
combined sample	[EQ]	compost	27	98	168166	953398	0.0445648	1.56197
combined sample	[EQ]	peatSwampForest	24	101	74362	1047202	2.2898e-06	3.34633
combined sample	[EQ]	carcass	10	115	100413	1021151	0.875221	0.884305
combined sample	[EQ]	humanDistalGut	0	125	44733	1076831	0.0105675	0
combined sample	[EQ]	mouseGut	1	124	66068	1055496	0.00731633	0.128838
combined sample	[EQ]	sludge	8	117	57072	1064492	0.536919	1.27533
combined sample	[EQ]	marine	13	112	85867	1035697	0.238026	1.40001
combined sample	[EQ]	freshWater	10	115	71928	1049636	0.461935	1.26895
combined sample	[ER]	bagasse	39	144	187711	933795	0.112181	1.3473
combined sample	[ER]	farmSoil	23	160	133750	987756	0.733073	1.06161
combined sample	[ER]	termiteGut	1	182	67110	1054396	0.000262427	0.0863267
combined sample	[ER]	wallabyGut	3	180	64350	1057156	0.0105103	0.273804
combined sample	[ER]	compost	42	141	168151	953355	0.00485738	1.68883
combined sample	[ER]	peatSwampForest	10	173	74376	1047130	0.655202	0.813807
combined sample	[ER]	carcass	16	167	100407	1021099	1	0.974333
combined sample	[ER]	humanDistalGut	5	178	44728	1076778	0.567325	0.676234
combined sample	[ER]	mouseGut	9	174	66060	1055446	0.75235	0.826401
combined sample	[ER]	sludge	8	175	57072	1064434	0.865625	0.852604
combined sample	[ER]	marine	16	167	85864	1035642	0.576671	1.15559
combined sample	[ER]	freshWater	11	172	71927	1049579	1	0.933227
combined sample	[ET]	bagasse	20	45	187730	933894	0.0044432	2.21096
combined sample	[ET]	farmSoil	3	62	133770	987854	0.0822214	0.357325
combined sample	[ET]	termiteGut	3	62	67108	1054516	1	0.760341
combined sample	[ET]	wallabyGut	1	64	64352	1057272	0.18483	0.256711
combined sample	[ET]	compost	13	52	168180	953444	0.294387	1.4173
combined sample	[ET]	peatSwampForest	0	65	74386	1047238	0.021787	0
combined sample	[ET]	carcass	6	59	100417	1021207	0.829088	1.0342
combined sample	[ET]	humanDistalGut	0	65	44733	1076891	0.115878	0
combined sample	[ET]	mouseGut	0	65	66069	1055555	0.0330001	0
combined sample	[ET]	sludge	13	52	57067	1064557	2.06948e-05	4.66363
combined sample	[ET]	marine	4	61	85876	1035748	0.817393	0.790883
combined sample	[ET]	freshWater	2	63	71936	1049688	0.44196	0.463237
combined sample	[E]	bagasse	895	3859	186855	930080	0.000146127	1.15442
combined sample	[E]	farmSoil	608	4146	133165	983770	0.0692792	1.08337
combined sample	[E]	termiteGut	186	4568	66925	1050010	2.02984e-10	0.63884
combined sample	[E]	wallabyGut	101	4653	64252	1052683	4.03463e-34	0.355631
combined sample	[E]	compost	941	3813	167252	949683	4.03165e-19	1.4013
combined sample	[E]	peatSwampForest	406	4348	73980	1042955	3.58696e-07	1.3164
combined sample	[E]	carcass	460	4294	99963	1016972	0.0834076	1.08985
combined sample	[E]	humanDistalGut	128	4626	44605	1072330	1.58496e-06	0.665195
combined sample	[E]	mouseGut	24	4730	66045	1050890	1.99479e-90	0.080736
combined sample	[E]	sludge	213	4541	56867	1060068	0.0551204	0.874383
combined sample	[E]	marine	488	4266	85392	1031543	8.62525e-11	1.38188
combined sample	[E]	freshWater	304	4450	71634	1045301	1	0.996864
combined sample	[FE]	bagasse	1	19	187749	933920	0.232238	0.261805
combined sample	[FE]	farmSoil	3	17	133770	987899	0.725208	1.30325
combined sample	[FE]	termiteGut	0	20	67111	1054558	0.629428	0
combined sample	[FE]	wallabyGut	1	19	64352	1057317	1	0.864748
combined sample	[FE]	compost	4	16	168189	953480	0.527733	1.41727
combined sample	[FE]	peatSwampForest	1	19	74385	1047284	1	0.741012
combined sample	[FE]	carcass	1	19	100422	1021247	1	0.53524
combined sample	[FE]	humanDistalGut	3	17	44730	1076939	0.043534	4.24878
combined sample	[FE]	mouseGut	0	20	66069	1055600	0.628271	0
combined sample	[FE]	sludge	1	19	57079	1064590	1	0.98164
combined sample	[FE]	marine	4	16	85876	1035793	0.0619428	3.01537
combined sample	[FE]	freshWater	1	19	71937	1049732	1	0.76802
combined sample	[FGR]	bagasse	4	20	187746	933919	1	0.994875
combined sample	[FGR]	farmSoil	2	22	133771	987894	1	0.67136
combined sample	[FGR]	termiteGut	3	21	67108	1054557	0.170811	2.2449
combined sample	[FGR]	wallabyGut	1	23	64352	1057313	1	0.714354
combined sample	[FGR]	compost	8	16	168185	953480	0.019828	2.83462
combined sample	[FGR]	peatSwampForest	1	23	74385	1047280	1	0.612138
combined sample	[FGR]	carcass	3	21	100420	1021245	0.470523	1.45282
combined sample	[FGR]	humanDistalGut	0	24	44733	1076932	1	0
combined sample	[FGR]	mouseGut	0	24	66069	1055596	0.398249	0
combined sample	[FGR]	sludge	0	24	57080	1064585	0.632605	0
combined sample	[FGR]	marine	1	23	85879	1035786	1	0.524391
combined sample	[FGR]	freshWater	1	23	71937	1049728	1	0.634449
combined sample	[FH]	bagasse	0	2	187750	933937	1	0
combined sample	[FH]	farmSoil	1	1	133772	987915	0.224298	7.38507
combined sample	[FH]	termiteGut	0	2	67111	1054576	1	0
combined sample	[FH]	wallabyGut	0	2	64353	1057334	1	0
combined sample	[FH]	compost	0	2	168193	953494	1	0
combined sample	[FH]	peatSwampForest	0	2	74386	1047301	1	0
combined sample	[FH]	carcass	0	2	100423	1021264	1	0
combined sample	[FH]	humanDistalGut	0	2	44733	1076954	1	0
combined sample	[FH]	mouseGut	0	2	66069	1055618	1	0
combined sample	[FH]	sludge	1	1	57079	1064608	0.0991856	18.6515
combined sample	[FH]	marine	0	2	85880	1035807	1	0
combined sample	[FH]	freshWater	0	2	71938	1049749	1	0
combined sample	[FJ]	bagasse	4	11	187746	933928	0.298028	1.80888
combined sample	[FJ]	farmSoil	3	12	133770	987904	0.411138	1.84627
combined sample	[FJ]	termiteGut	0	15	67111	1054563	1	0
combined sample	[FJ]	wallabyGut	0	15	64353	1057321	1	0
combined sample	[FJ]	compost	0	15	168193	953481	0.149059	0
combined sample	[FJ]	peatSwampForest	0	15	74386	1047288	0.619363	0
combined sample	[FJ]	carcass	2	13	100421	1021253	0.63877	1.56457
combined sample	[FJ]	humanDistalGut	0	15	44733	1076941	1	0
combined sample	[FJ]	mouseGut	0	15	66069	1055605	1	0
combined sample	[FJ]	sludge	2	13	57078	1064596	0.175749	2.86948
combined sample	[FJ]	marine	3	12	85877	1035797	0.102156	3.01535
combined sample	[FJ]	freshWater	1	14	71937	1049737	1	1.04232
combined sample	[FP]	bagasse	9	33	187741	933906	0.408262	1.35666
combined sample	[FP]	farmSoil	3	39	133770	987877	0.475424	0.568069
combined sample	[FP]	termiteGut	1	41	67110	1054537	0.517027	0.383258
combined sample	[FP]	wallabyGut	0	42	64353	1057294	0.174685	0
combined sample	[FP]	compost	2	40	168191	953456	0.0800126	0.283444
combined sample	[FP]	peatSwampForest	13	29	74373	1047274	1.95572e-06	6.31234
combined sample	[FP]	carcass	4	38	100419	1021228	0.787568	1.07049
combined sample	[FP]	humanDistalGut	0	42	44733	1076914	0.415372	0
combined sample	[FP]	mouseGut	0	42	66069	1055578	0.177275	0
combined sample	[FP]	sludge	4	38	57076	1064571	0.164024	1.96335
combined sample	[FP]	marine	4	38	85876	1035771	0.560775	1.2696
combined sample	[FP]	freshWater	2	40	71936	1049711	1	0.729615
combined sample	[FR]	bagasse	12	43	187738	933896	0.283483	1.38822
combined sample	[FR]	farmSoil	3	52	133770	987864	0.207273	0.426046
combined sample	[FR]	termiteGut	6	49	67105	1054529	0.1432	1.92424
combined sample	[FR]	wallabyGut	1	54	64352	1057282	0.375614	0.304253
combined sample	[FR]	compost	8	47	168185	953449	1	0.964945
combined sample	[FR]	peatSwampForest	12	43	74374	1047260	0.000215218	3.92958
combined sample	[FR]	carcass	2	53	100421	1021213	0.234941	0.383748
combined sample	[FR]	humanDistalGut	4	51	44729	1076905	0.282693	1.88833
combined sample	[FR]	mouseGut	0	55	66069	1055565	0.0773199	0
combined sample	[FR]	sludge	5	50	57075	1064559	0.203713	1.86519
combined sample	[FR]	marine	1	54	85879	1035755	0.126639	0.223345
combined sample	[FR]	freshWater	1	54	71937	1049697	0.263868	0.27022
combined sample	[F]	bagasse	201	1042	187549	932897	0.621218	0.959505
combined sample	[F]	farmSoil	146	1097	133627	986819	0.895476	0.982855
combined sample	[F]	termiteGut	74	1169	67037	1053409	1	0.994717
combined sample	[F]	wallabyGut	43	1200	64310	1056136	0.000302326	0.588476
combined sample	[F]	compost	202	1041	167991	952455	0.217812	1.10017
combined sample	[F]	peatSwampForest	112	1131	74274	1046172	0.00136208	1.39483
combined sample	[F]	carcass	124	1119	100299	1020147	0.213727	1.12709
combined sample	[F]	humanDistalGut	76	1167	44657	1075789	0.000352905	1.56885
combined sample	[F]	mouseGut	15	1228	66054	1054392	7.17409e-17	0.194983
combined sample	[F]	sludge	42	1201	57038	1063408	0.00445067	0.651991
combined sample	[F]	marine	151	1092	85729	1034717	3.17783e-08	1.66897
combined sample	[F]	freshWater	57	1186	71881	1048565	0.00758942	0.701086
combined sample	[GC]	bagasse	2	29	187748	933910	0.151451	0.343053
combined sample	[GC]	farmSoil	3	28	133770	987888	1	0.791247
combined sample	[GC]	termiteGut	1	30	67110	1054548	1	0.523791
combined sample	[GC]	wallabyGut	1	30	64352	1057306	1	0.547668
combined sample	[GC]	compost	5	26	168188	953470	0.802017	1.09021
combined sample	[GC]	peatSwampForest	0	31	74386	1047272	0.26607	0
combined sample	[GC]	carcass	1	30	100422	1021236	0.521083	0.338981
combined sample	[GC]	humanDistalGut	5	26	44728	1076930	0.00720009	4.63025
combined sample	[GC]	mouseGut	0	31	66069	1055589	0.259256	0
combined sample	[GC]	sludge	4	27	57076	1064582	0.0706659	2.76326
combined sample	[GC]	marine	1	30	85879	1035779	0.729413	0.40203
combined sample	[GC]	freshWater	8	23	71930	1049728	0.000592448	5.07608
combined sample	[GEPR]	bagasse	117	370	187633	933569	4.37247e-05	1.57334
combined sample	[GEPR]	farmSoil	76	411	133697	987505	0.0143262	1.36581
combined sample	[GEPR]	termiteGut	42	445	67069	1054133	0.0211437	1.48342
combined sample	[GEPR]	wallabyGut	5	482	64348	1056854	1.4199e-07	0.170374
combined sample	[GEPR]	compost	84	403	168109	953093	0.162683	1.18173
combined sample	[GEPR]	peatSwampForest	41	446	74345	1046857	0.120651	1.29445
combined sample	[GEPR]	carcass	31	456	100392	1020810	0.0467813	0.691262
combined sample	[GEPR]	humanDistalGut	2	485	44731	1076471	1.15839e-06	0.0992389
combined sample	[GEPR]	mouseGut	1	486	66068	1055134	7.35123e-12	0.032861
combined sample	[GEPR]	sludge	22	465	57058	1064144	0.679281	0.882376
combined sample	[GEPR]	marine	41	446	85839	1035363	0.495726	1.10881
combined sample	[GEPR]	freshWater	25	462	71913	1049289	0.307693	0.789561
combined sample	[GER]	bagasse	16	103	187734	933836	0.39058	0.772699
combined sample	[GER]	farmSoil	22	97	133751	987819	0.0332882	1.67506
combined sample	[GER]	termiteGut	3	116	67108	1054462	0.122915	0.406368
combined sample	[GER]	wallabyGut	1	118	64352	1057218	0.0157296	0.139226
combined sample	[GER]	compost	31	88	168162	953408	0.0017933	1.99724
combined sample	[GER]	peatSwampForest	5	114	74381	1047189	0.358349	0.617488
combined sample	[GER]	carcass	13	106	100410	1021160	0.421818	1.24725
combined sample	[GER]	humanDistalGut	2	117	44731	1076839	0.340417	0.411516
combined sample	[GER]	mouseGut	0	119	66069	1055501	0.00135646	0
combined sample	[GER]	sludge	7	112	57073	1064497	0.673448	1.16572
combined sample	[GER]	marine	12	107	85868	1035702	0.300094	1.3527
combined sample	[GER]	freshWater	7	112	71931	1049639	1	0.912019
combined sample	[GE]	bagasse	9	13	187741	933926	0.00631044	3.44392
combined sample	[GE]	farmSoil	0	22	133773	987894	0.100807	0
combined sample	[GE]	termiteGut	0	22	67111	1054556	0.639689	0
combined sample	[GE]	wallabyGut	3	19	64350	1057317	0.129191	2.59432
combined sample	[GE]	compost	6	16	168187	953480	0.127849	2.12594
combined sample	[GE]	peatSwampForest	0	22	74386	1047281	0.39712	0
combined sample	[GE]	carcass	1	21	100422	1021245	0.716296	0.484264
combined sample	[GE]	humanDistalGut	0	22	44733	1076934	1	0
combined sample	[GE]	mouseGut	0	22	66069	1055598	0.637849	0
combined sample	[GE]	sludge	3	19	57077	1064590	0.0987236	2.94502
combined sample	[GE]	marine	0	22	85880	1035787	0.408479	0
combined sample	[GE]	freshWater	0	22	71938	1049729	0.396861	0
combined sample	[GM]	bagasse	3	34	187747	933905	0.19051	0.438907
combined sample	[GM]	farmSoil	8	29	133765	987887	0.0757973	2.03731
combined sample	[GM]	termiteGut	0	37	67111	1054541	0.16992	0
combined sample	[GM]	wallabyGut	0	37	64353	1057299	0.272946	0
combined sample	[GM]	compost	9	28	168184	953468	0.110678	1.82224
combined sample	[GM]	peatSwampForest	4	33	74382	1047270	0.30739	1.70662
combined sample	[GM]	carcass	2	35	100421	1021231	0.770191	0.581114
combined sample	[GM]	humanDistalGut	0	37	44733	1076919	0.40415	0
combined sample	[GM]	mouseGut	3	34	66066	1055586	0.478953	1.4098
combined sample	[GM]	sludge	0	37	57080	1064572	0.262132	0
combined sample	[GM]	marine	0	37	85880	1035772	0.112761	0
combined sample	[GM]	freshWater	8	29	71930	1049722	0.00205496	4.02584
combined sample	[GR]	bagasse	0	3	187750	933936	1	0
combined sample	[GR]	farmSoil	0	3	133773	987913	1	0
combined sample	[GR]	termiteGut	0	3	67111	1054575	1	0
combined sample	[GR]	wallabyGut	0	3	64353	1057333	1	0
combined sample	[GR]	compost	0	3	168193	953493	1	0
combined sample	[GR]	peatSwampForest	0	3	74386	1047300	1	0
combined sample	[GR]	carcass	2	1	100421	1021265	0.0226106	20.3397
combined sample	[GR]	humanDistalGut	0	3	44733	1076953	1	0
combined sample	[GR]	mouseGut	0	3	66069	1055617	1	0
combined sample	[GR]	sludge	0	3	57080	1064606	1	0
combined sample	[GR]	marine	0	3	85880	1035806	1	0
combined sample	[GR]	freshWater	1	2	71937	1049749	0.180325	7.29631
combined sample	[GT]	bagasse	13	19	187737	933920	0.00117386	3.40369
combined sample	[GT]	farmSoil	0	32	133773	987884	0.0276632	0
combined sample	[GT]	termiteGut	8	24	67103	1054554	0.000470591	5.23848
combined sample	[GT]	wallabyGut	0	32	64353	1057304	0.259736	0
combined sample	[GT]	compost	4	28	168189	953468	1	0.809861
combined sample	[GT]	peatSwampForest	2	30	74384	1047273	1	0.938619
combined sample	[GT]	carcass	3	29	100420	1021237	0.761549	1.05203
combined sample	[GT]	humanDistalGut	1	31	44732	1076925	1	0.776614
combined sample	[GT]	mouseGut	0	32	66069	1055588	0.260171	0
combined sample	[GT]	sludge	0	32	57080	1064577	0.409373	0
combined sample	[GT]	marine	1	31	85879	1035778	0.512491	0.389061
combined sample	[GT]	freshWater	0	32	71938	1049719	0.266351	0
combined sample	[G]	bagasse	709	2793	187041	931146	5.83704e-08	1.26374
combined sample	[G]	farmSoil	434	3068	133339	984848	0.388897	1.04483
combined sample	[G]	termiteGut	325	3177	66786	1051401	1.67623e-14	1.61046
combined sample	[G]	wallabyGut	106	3396	64247	1053940	6.55773e-14	0.512037
combined sample	[G]	compost	837	2665	167356	950831	1.67444e-43	1.78439
combined sample	[G]	peatSwampForest	248	3254	74138	1044049	0.276568	1.07328
combined sample	[G]	carcass	237	3265	100186	1018001	2.7512e-06	0.737575
combined sample	[G]	humanDistalGut	83	3419	44650	1073537	1.90951e-07	0.58368
combined sample	[G]	mouseGut	60	3442	66009	1052178	2.08381e-34	0.27786
combined sample	[G]	sludge	107	3395	56973	1061214	5.39624e-09	0.587054
combined sample	[G]	marine	201	3301	85679	1032508	1.09082e-05	0.733786
combined sample	[G]	freshWater	155	3347	71783	1046404	5.19521e-07	0.675078
combined sample	[HC]	bagasse	15	62	187735	933877	0.540465	1.20349
combined sample	[HC]	farmSoil	15	62	133758	987854	0.0511705	1.78679
combined sample	[HC]	termiteGut	8	69	67103	1054509	0.140191	1.822
combined sample	[HC]	wallabyGut	1	76	64352	1057260	0.13407	0.216175
combined sample	[HC]	compost	13	64	168180	953432	0.631712	1.15154
combined sample	[HC]	peatSwampForest	4	73	74382	1047230	0.818766	0.771456
combined sample	[HC]	carcass	4	73	100419	1021193	0.319089	0.557223
combined sample	[HC]	humanDistalGut	2	75	44731	1076881	0.77166	0.641989
combined sample	[HC]	mouseGut	1	76	66068	1055544	0.0912842	0.210219
combined sample	[HC]	sludge	1	76	57079	1064533	0.188784	0.245397
combined sample	[HC]	marine	9	68	85871	1035741	0.193315	1.59639
combined sample	[HC]	freshWater	4	73	71934	1049678	0.818624	0.799575
combined sample	[HE]	bagasse	16	80	187734	933859	1	0.994875
combined sample	[HE]	farmSoil	10	86	133763	987830	0.753965	0.858712
combined sample	[HE]	termiteGut	3	93	67108	1054485	0.383441	0.506879
combined sample	[HE]	wallabyGut	2	94	64351	1057242	0.181644	0.34956
combined sample	[HE]	compost	18	78	168175	953418	0.315618	1.30828
combined sample	[HE]	peatSwampForest	6	90	74380	1047213	1	0.938615
combined sample	[HE]	carcass	10	86	100413	1021180	0.590344	1.18253
combined sample	[HE]	humanDistalGut	2	94	44731	1076862	0.59538	0.512217
combined sample	[HE]	mouseGut	0	96	66069	1055524	0.00711919	0
combined sample	[HE]	sludge	2	94	57078	1064515	0.244048	0.396812
combined sample	[HE]	marine	19	77	85861	1035732	0.00011056	2.97656
combined sample	[HE]	freshWater	8	88	71930	1049663	0.403058	1.32662
combined sample	[HI]	bagasse	3	46	187747	933893	0.0531832	0.324405
combined sample	[HI]	farmSoil	3	46	133770	987870	0.272041	0.48162
combined sample	[HI]	termiteGut	22	27	67089	1054551	1.25171e-14	12.8078
combined sample	[HI]	wallabyGut	5	44	64348	1057292	0.203749	1.86714
combined sample	[HI]	compost	6	43	168187	953453	0.693114	0.791024
combined sample	[HI]	peatSwampForest	0	49	74386	1047254	0.0764269	0
combined sample	[HI]	carcass	1	48	100422	1021218	0.126831	0.21186
combined sample	[HI]	humanDistalGut	3	46	44730	1076910	0.446737	1.57016
combined sample	[HI]	mouseGut	1	48	66068	1055572	0.368066	0.332855
combined sample	[HI]	sludge	2	47	57078	1064562	1	0.79366
combined sample	[HI]	marine	3	46	85877	1035763	1	0.786587
combined sample	[HI]	freshWater	0	49	71938	1049702	0.0746807	0
combined sample	[HJ]	bagasse	3	22	187747	933917	0.788021	0.678319
combined sample	[HJ]	farmSoil	4	21	133769	987895	0.531355	1.40668
combined sample	[HJ]	termiteGut	0	25	67111	1054553	0.399894	0
combined sample	[HJ]	wallabyGut	0	25	64353	1057311	0.398895	0
combined sample	[HJ]	compost	4	21	168189	953475	0.78255	1.07982
combined sample	[HJ]	peatSwampForest	1	24	74385	1047279	1	0.586632
combined sample	[HJ]	carcass	6	19	100417	1021247	0.0205479	3.2116
combined sample	[HJ]	humanDistalGut	0	25	44733	1076931	0.624584	0
combined sample	[HJ]	mouseGut	0	25	66069	1055595	0.399363	0
combined sample	[HJ]	sludge	1	24	57079	1064585	1	0.777128
combined sample	[HJ]	marine	5	20	85875	1035789	0.0384256	3.0154
combined sample	[HJ]	freshWater	1	24	71937	1049727	1	0.608013
combined sample	[HQ]	bagasse	3	2	187747	933937	0.0359086	7.46167
combined sample	[HQ]	farmSoil	0	5	133773	987911	1	0
combined sample	[HQ]	termiteGut	0	5	67111	1054573	1	0
combined sample	[HQ]	wallabyGut	0	5	64353	1057331	1	0
combined sample	[HQ]	compost	2	3	168191	953493	0.164691	3.77941
combined sample	[HQ]	peatSwampForest	0	5	74386	1047298	1	0
combined sample	[HQ]	carcass	0	5	100423	1021261	1	0
combined sample	[HQ]	humanDistalGut	0	5	44733	1076951	1	0
combined sample	[HQ]	mouseGut	0	5	66069	1055615	1	0
combined sample	[HQ]	sludge	0	5	57080	1064604	1	0
combined sample	[HQ]	marine	0	5	85880	1035804	1	0
combined sample	[HQ]	freshWater	0	5	71938	1049746	1	0
combined sample	[HR]	bagasse	2	32	187748	933907	0.107285	0.310891
combined sample	[HR]	farmSoil	6	28	133767	987888	0.288162	1.58253
combined sample	[HR]	termiteGut	3	31	67108	1054547	0.455537	1.52073
combined sample	[HR]	wallabyGut	1	33	64352	1057303	0.721221	0.497879
combined sample	[HR]	compost	3	31	168190	953465	0.469321	0.548611
combined sample	[HR]	peatSwampForest	3	31	74383	1047272	0.491205	1.36253
combined sample	[HR]	carcass	4	30	100419	1021236	0.541933	1.35597
combined sample	[HR]	humanDistalGut	6	28	44727	1076928	0.00206408	5.15953
combined sample	[HR]	mouseGut	2	32	66067	1055588	1	0.998596
combined sample	[HR]	sludge	0	34	57080	1064575	0.418149	0
combined sample	[HR]	marine	3	31	85877	1035778	0.742938	1.16721
combined sample	[HR]	freshWater	1	33	71937	1049718	0.723316	0.442187
combined sample	[H]	bagasse	299	1461	187451	932478	0.773696	1.01806
combined sample	[H]	farmSoil	205	1555	133568	986361	0.740566	0.973547
combined sample	[H]	termiteGut	54	1706	67057	1052872	2.6524e-08	0.496988
combined sample	[H]	wallabyGut	37	1723	64316	1055613	1.30811e-13	0.352454
combined sample	[H]	compost	277	1483	167916	952013	0.384978	1.05898
combined sample	[H]	peatSwampForest	119	1641	74267	1045662	0.810559	1.02102
combined sample	[H]	carcass	180	1580	100243	1019686	0.0658502	1.15885
combined sample	[H]	humanDistalGut	156	1604	44577	1075352	9.69552e-20	2.34617
combined sample	[H]	mouseGut	13	1747	66056	1053873	3.82336e-30	0.118721
combined sample	[H]	sludge	78	1682	57002	1062927	0.232086	0.864733
combined sample	[H]	marine	228	1532	85652	1034277	1.4986e-14	1.79711
combined sample	[H]	freshWater	114	1646	71824	1048105	0.883919	1.01067
combined sample	[IM]	bagasse	3	11	187747	933928	0.716984	1.35665
combined sample	[IM]	farmSoil	1	13	133772	987903	1	0.568075
combined sample	[IM]	termiteGut	3	11	67108	1054567	0.0474404	4.28577
combined sample	[IM]	wallabyGut	1	13	64352	1057323	0.562714	1.26387
combined sample	[IM]	compost	0	14	168193	953482	0.249223	0
combined sample	[IM]	peatSwampForest	0	14	74386	1047289	1	0
combined sample	[IM]	carcass	1	13	100422	1021253	1	0.782278
combined sample	[IM]	humanDistalGut	0	14	44733	1076942	1	0
combined sample	[IM]	mouseGut	0	14	66069	1055606	1	0
combined sample	[IM]	sludge	2	12	57078	1064597	0.157363	3.1086
combined sample	[IM]	marine	2	12	85878	1035797	0.291554	2.01021
combined sample	[IM]	freshWater	1	13	71937	1049738	0.604641	1.1225
combined sample	[IQR]	bagasse	62	385	187688	933554	0.11294	0.801003
combined sample	[IQR]	farmSoil	68	379	133705	987537	0.0343332	1.32518
combined sample	[IQR]	termiteGut	3	444	67108	1054134	1.02129e-08	0.106135
combined sample	[IQR]	wallabyGut	3	444	64350	1056892	2.06385e-08	0.110974
combined sample	[IQR]	compost	111	336	168082	953160	5.99637e-08	1.87339
combined sample	[IQR]	peatSwampForest	41	406	74345	1046897	0.0360462	1.42203
combined sample	[IQR]	carcass	39	408	100384	1020858	0.934021	0.972087
combined sample	[IQR]	humanDistalGut	1	446	44732	1076510	3.92864e-07	0.0539591
combined sample	[IQR]	mouseGut	6	441	66063	1055179	2.66642e-06	0.21731
combined sample	[IQR]	sludge	16	431	57064	1064178	0.161577	0.692301
combined sample	[IQR]	marine	61	386	85819	1035423	1.55697e-05	1.90668
combined sample	[IQR]	freshWater	36	411	71902	1049340	0.175059	1.27831
combined sample	[IQ]	bagasse	38	233	187712	933706	0.254707	0.811233
combined sample	[IQ]	farmSoil	37	234	133736	987682	0.398075	1.16776
combined sample	[IQ]	termiteGut	20	251	67091	1054327	0.306005	1.25218
combined sample	[IQ]	wallabyGut	1	270	64352	1057066	4.75195e-06	0.0608382
combined sample	[IQ]	compost	54	217	168139	953279	0.0267249	1.41087
combined sample	[IQ]	peatSwampForest	26	245	74360	1047058	0.0652536	1.4943
combined sample	[IQ]	carcass	32	239	100391	1021027	0.10935	1.36174
combined sample	[IQ]	humanDistalGut	3	268	44730	1076688	0.0116555	0.26945
combined sample	[IQ]	mouseGut	9	262	66060	1055358	0.0711297	0.548785
combined sample	[IQ]	sludge	5	266	57075	1064343	0.0118685	0.350529
combined sample	[IQ]	marine	23	248	85857	1035561	0.568043	1.1186
combined sample	[IQ]	freshWater	23	248	71915	1049503	0.170872	1.35344
combined sample	[IR]	bagasse	3	16	187747	933923	1	0.932694
combined sample	[IR]	farmSoil	4	15	133769	987901	0.273322	1.96937
combined sample	[IR]	termiteGut	0	19	67111	1054559	0.625553	0
combined sample	[IR]	wallabyGut	0	19	64353	1057317	0.623657	0
combined sample	[IR]	compost	4	15	168189	953481	0.514267	1.51176
combined sample	[IR]	peatSwampForest	2	17	74384	1047286	0.362071	1.65641
combined sample	[IR]	carcass	2	17	100421	1021249	0.685579	1.19643
combined sample	[IR]	humanDistalGut	0	19	44733	1076937	1	0
combined sample	[IR]	mouseGut	0	19	66069	1055601	0.624755	0
combined sample	[IR]	sludge	3	16	57077	1064593	0.0694128	3.49723
combined sample	[IR]	marine	0	19	85880	1035790	0.39438	0
combined sample	[IR]	freshWater	1	18	71937	1049733	1	0.810689
combined sample	[I]	bagasse	230	1524	187520	932415	3.10728e-05	0.75042
combined sample	[I]	farmSoil	221	1533	133552	986383	0.37635	1.06474
combined sample	[I]	termiteGut	97	1657	67014	1052921	0.449936	0.91977
combined sample	[I]	wallabyGut	28	1726	64325	1055610	3.63164e-18	0.26622
combined sample	[I]	compost	341	1413	167852	952083	4.89337e-07	1.36886
combined sample	[I]	peatSwampForest	156	1598	74230	1045705	0.000255632	1.37524
combined sample	[I]	carcass	228	1526	100195	1019740	1.84613e-08	1.52063
combined sample	[I]	humanDistalGut	41	1713	44692	1075243	0.000186554	0.575842
combined sample	[I]	mouseGut	8	1746	66061	1053874	6.21241e-35	0.0730953
combined sample	[I]	sludge	85	1669	56995	1062940	0.703358	0.949805
combined sample	[I]	marine	172	1582	85708	1034227	0.00102274	1.31195
combined sample	[I]	freshWater	147	1607	71791	1048144	0.0012575	1.33553
combined sample	[JD]	bagasse	1	3	187749	933936	0.5194	1.65813
combined sample	[JD]	farmSoil	1	3	133772	987913	0.398286	2.46168
combined sample	[JD]	termiteGut	0	4	67111	1054574	1	0
combined sample	[JD]	wallabyGut	0	4	64353	1057332	1	0
combined sample	[JD]	compost	0	4	168193	953492	1	0
combined sample	[JD]	peatSwampForest	0	4	74386	1047299	1	0
combined sample	[JD]	carcass	1	3	100422	1021263	0.312828	3.3899
combined sample	[JD]	humanDistalGut	0	4	44733	1076952	1	0
combined sample	[JD]	mouseGut	0	4	66069	1055616	1	0
combined sample	[JD]	sludge	0	4	57080	1064605	1	0
combined sample	[JD]	marine	0	4	85880	1035805	1	0
combined sample	[JD]	freshWater	1	3	71937	1049748	0.232894	4.8642
combined sample	[J]	bagasse	595	2547	187155	931392	0.00113191	1.16257
combined sample	[J]	farmSoil	245	2897	133528	985019	4.5215e-14	0.623864
combined sample	[J]	termiteGut	224	2918	66887	1051660	0.00831832	1.20697
combined sample	[J]	wallabyGut	112	3030	64241	1054306	2.8789e-08	0.606638
combined sample	[J]	compost	481	2661	167712	950835	0.616808	1.0248
combined sample	[J]	peatSwampForest	194	2948	74192	1044355	0.314872	0.926329
combined sample	[J]	carcass	289	2853	100134	1018413	0.616711	1.03024
combined sample	[J]	humanDistalGut	274	2868	44459	1074088	2.8394e-32	2.30808
combined sample	[J]	mouseGut	31	3111	66038	1052509	4.31943e-46	0.158816
combined sample	[J]	sludge	161	2981	56919	1061628	0.902973	1.00735
combined sample	[J]	marine	382	2760	85498	1033049	1.14225e-18	1.67232
combined sample	[J]	freshWater	154	2988	71784	1046763	0.000398055	0.751555
combined sample	[KB]	bagasse	0	7	187750	933932	0.609624	0
combined sample	[KB]	farmSoil	0	7	133773	987909	1	0
combined sample	[KB]	termiteGut	0	7	67111	1054571	1	0
combined sample	[KB]	wallabyGut	1	6	64352	1057330	0.338723	2.7384
combined sample	[KB]	compost	1	6	168192	953490	1	0.944843
combined sample	[KB]	peatSwampForest	3	4	74383	1047299	0.00833232	10.5599
combined sample	[KB]	carcass	0	7	100423	1021259	1	0
combined sample	[KB]	humanDistalGut	2	5	44731	1076951	0.0292157	9.63047
combined sample	[KB]	mouseGut	0	7	66069	1055613	1	0
combined sample	[KB]	sludge	0	7	57080	1064602	1	0
combined sample	[KB]	marine	0	7	85880	1035802	1	0
combined sample	[KB]	freshWater	0	7	71938	1049744	1	0
combined sample	[KE]	bagasse	10	44	187740	933895	0.715309	1.13055
combined sample	[KE]	farmSoil	12	42	133761	987874	0.0320717	2.1101
combined sample	[KE]	termiteGut	2	52	67109	1054526	0.771538	0.60437
combined sample	[KE]	wallabyGut	2	52	64351	1057284	0.769861	0.631921
combined sample	[KE]	compost	10	44	168183	953452	0.44634	1.28844
combined sample	[KE]	peatSwampForest	0	54	74386	1047249	0.0498228	0
combined sample	[KE]	carcass	5	49	100418	1021217	0.813275	1.03772
combined sample	[KE]	humanDistalGut	0	54	44733	1076902	0.27925	0
combined sample	[KE]	mouseGut	5	49	66064	1055571	0.249108	1.63041
combined sample	[KE]	sludge	0	54	57080	1064555	0.115327	0
combined sample	[KE]	marine	6	48	85874	1035761	0.304671	1.50768
combined sample	[KE]	freshWater	2	52	71936	1049699	0.582743	0.561236
combined sample	[KG]	bagasse	31	54	187719	933885	1.27879e-05	2.85597
combined sample	[KG]	farmSoil	11	74	133762	987842	0.737691	1.09778
combined sample	[KG]	termiteGut	0	85	67111	1054493	0.00994113	0
combined sample	[KG]	wallabyGut	3	82	64350	1057254	0.636303	0.601088
combined sample	[KG]	compost	14	71	168179	953425	0.650181	1.11785
combined sample	[KG]	peatSwampForest	6	79	74380	1047224	0.826223	1.06932
combined sample	[KG]	carcass	5	80	100418	1021186	0.445219	0.635585
combined sample	[KG]	humanDistalGut	8	77	44725	1076879	0.0202449	2.50159
combined sample	[KG]	mouseGut	0	85	66069	1055535	0.00986011	0
combined sample	[KG]	sludge	6	79	57074	1064530	0.451266	1.41659
combined sample	[KG]	marine	1	84	85879	1035725	0.0217118	0.143575
combined sample	[KG]	freshWater	0	85	71938	1049666	0.00651061	0
combined sample	[KH]	bagasse	0	2	187750	933937	1	0
combined sample	[KH]	farmSoil	0	2	133773	987914	1	0
combined sample	[KH]	termiteGut	0	2	67111	1054576	1	0
combined sample	[KH]	wallabyGut	0	2	64353	1057334	1	0
combined sample	[KH]	compost	0	2	168193	953494	1	0
combined sample	[KH]	peatSwampForest	0	2	74386	1047301	1	0
combined sample	[KH]	carcass	0	2	100423	1021264	1	0
combined sample	[KH]	humanDistalGut	1	1	44732	1076955	0.0781697	24.0757
combined sample	[KH]	mouseGut	0	2	66069	1055618	1	0
combined sample	[KH]	sludge	0	2	57080	1064607	1	0
combined sample	[KH]	marine	1	1	85879	1035808	0.147264	12.0612
combined sample	[KH]	freshWater	0	2	71938	1049749	1	0
combined sample	[KL]	bagasse	19	86	187731	933853	0.695056	1.099
combined sample	[KL]	farmSoil	11	94	133762	987822	0.763749	0.864193
combined sample	[KL]	termiteGut	5	100	67106	1054478	0.835709	0.785681
combined sample	[KL]	wallabyGut	4	101	64349	1057235	0.529146	0.650681
combined sample	[KL]	compost	28	77	168165	953419	0.00226149	2.06165
combined sample	[KL]	peatSwampForest	14	91	74372	1047212	0.015913	2.16627
combined sample	[KL]	carcass	5	100	100418	1021166	0.169124	0.508458
combined sample	[KL]	humanDistalGut	3	102	44730	1076854	0.80168	0.708075
combined sample	[KL]	mouseGut	3	102	66066	1055518	0.293986	0.469904
combined sample	[KL]	sludge	5	100	57075	1064509	1	0.932553
combined sample	[KL]	marine	5	100	85875	1035709	0.356855	0.603033
combined sample	[KL]	freshWater	3	102	71935	1049649	0.163316	0.429166
combined sample	[KNU]	bagasse	2	0	187748	933939	0.0280164	inf
combined sample	[KNU]	farmSoil	0	2	133773	987914	1	0
combined sample	[KNU]	termiteGut	0	2	67111	1054576	1	0
combined sample	[KNU]	wallabyGut	0	2	64353	1057334	1	0
combined sample	[KNU]	compost	0	2	168193	953494	1	0
combined sample	[KNU]	peatSwampForest	0	2	74386	1047301	1	0
combined sample	[KNU]	carcass	0	2	100423	1021264	1	0
combined sample	[KNU]	humanDistalGut	0	2	44733	1076954	1	0
combined sample	[KNU]	mouseGut	0	2	66069	1055618	1	0
combined sample	[KNU]	sludge	0	2	57080	1064607	1	0
combined sample	[KNU]	marine	0	2	85880	1035807	1	0
combined sample	[KNU]	freshWater	0	2	71938	1049749	1	0
combined sample	[KR]	bagasse	22	160	187728	933779	0.111207	0.68394
combined sample	[KR]	farmSoil	52	130	133721	987786	1.30028e-09	2.95477
combined sample	[KR]	termiteGut	9	173	67102	1054405	0.75321	0.817464
combined sample	[KR]	wallabyGut	7	175	64346	1057161	0.338613	0.657173
combined sample	[KR]	compost	33	149	168160	953347	0.252443	1.25561
combined sample	[KR]	peatSwampForest	16	166	74370	1047137	0.232445	1.35712
combined sample	[KR]	carcass	17	165	100406	1021101	0.795483	1.04779
combined sample	[KR]	humanDistalGut	3	179	44730	1076777	0.127358	0.403455
combined sample	[KR]	mouseGut	3	179	66066	1055441	0.0106552	0.267747
combined sample	[KR]	sludge	4	178	57076	1064431	0.0888664	0.419087
combined sample	[KR]	marine	3	179	85877	1035630	0.000676882	0.202114
combined sample	[KR]	freshWater	13	169	71925	1049582	0.649097	1.12252
combined sample	[KT]	bagasse	29	116	187721	933823	0.315767	1.24363
combined sample	[KT]	farmSoil	14	131	133759	987785	0.52051	0.789216
combined sample	[KT]	termiteGut	2	143	67109	1054435	0.0130553	0.219752
combined sample	[KT]	wallabyGut	3	142	64350	1057194	0.0702976	0.347088
combined sample	[KT]	compost	30	115	168163	953381	0.0620723	1.47897
combined sample	[KT]	peatSwampForest	9	136	74377	1047167	1	0.93171
combined sample	[KT]	carcass	12	133	100411	1021133	0.884774	0.917552
combined sample	[KT]	humanDistalGut	8	137	44725	1076819	0.291833	1.40592
combined sample	[KT]	mouseGut	13	132	66056	1055488	0.112936	1.57366
combined sample	[KT]	sludge	12	133	57068	1064476	0.0870691	1.68296
combined sample	[KT]	marine	7	138	85873	1035671	0.27143	0.611764
combined sample	[KT]	freshWater	6	139	71932	1049612	0.311765	0.629859
combined sample	[K]	bagasse	526	1910	187224	932029	5.41347e-10	1.37095
combined sample	[K]	farmSoil	262	2174	133511	985742	0.0744972	0.889791
combined sample	[K]	termiteGut	150	2286	66961	1052292	0.70034	1.03117
combined sample	[K]	wallabyGut	67	2369	64286	1054967	3.12368e-12	0.464122
combined sample	[K]	compost	455	1981	167738	951515	7.44436e-07	1.3029
combined sample	[K]	peatSwampForest	142	2294	74244	1045009	0.121213	0.871272
combined sample	[K]	carcass	274	2162	100149	1019104	0.000122267	1.28963
combined sample	[K]	humanDistalGut	107	2329	44626	1074627	0.299837	1.10633
combined sample	[K]	mouseGut	35	2401	66034	1053219	2.92786e-28	0.232502
combined sample	[K]	sludge	110	2326	56970	1062283	0.21257	0.881814
combined sample	[K]	marine	213	2223	85667	1033586	0.0471946	1.15604
combined sample	[K]	freshWater	95	2341	71843	1047410	6.79611e-08	0.591636
combined sample	[LKJ]	bagasse	5	33	187745	933906	0.668399	0.753687
combined sample	[LKJ]	farmSoil	3	35	133770	987881	0.617677	0.632993
combined sample	[LKJ]	termiteGut	1	37	67110	1054541	0.726958	0.424692
combined sample	[LKJ]	wallabyGut	0	38	64353	1057298	0.170515	0
combined sample	[LKJ]	compost	13	25	168180	953471	0.00258851	2.94806
combined sample	[LKJ]	peatSwampForest	2	36	74384	1047267	1	0.782178
combined sample	[LKJ]	carcass	10	28	100413	1021238	0.00149203	3.63228
combined sample	[LKJ]	humanDistalGut	0	38	44733	1076918	0.405468	0
combined sample	[LKJ]	mouseGut	0	38	66069	1055582	0.170252	0
combined sample	[LKJ]	sludge	1	37	57079	1064572	1	0.504077
combined sample	[LKJ]	marine	3	35	85877	1035774	0.765762	1.03381
combined sample	[LKJ]	freshWater	0	38	71938	1049713	0.174377	0
combined sample	[LK]	bagasse	8	68	187742	933871	0.167624	0.585203
combined sample	[LK]	farmSoil	6	70	133767	987846	0.374567	0.632985
combined sample	[LK]	termiteGut	16	60	67095	1054518	9.23404e-06	4.19114
combined sample	[LK]	wallabyGut	4	72	64349	1057264	1	0.912786
combined sample	[LK]	compost	10	66	168183	953430	0.749669	0.85894
combined sample	[LK]	peatSwampForest	2	74	74384	1047229	0.243247	0.380505
combined sample	[LK]	carcass	18	58	100405	1021208	0.000104865	3.15648
combined sample	[LK]	humanDistalGut	0	76	44733	1076880	0.0773443	0
combined sample	[LK]	mouseGut	0	76	66069	1055544	0.0234995	0
combined sample	[LK]	sludge	4	72	57076	1064537	0.795361	1.03618
combined sample	[LK]	marine	6	70	85874	1035739	0.82994	1.03381
combined sample	[LK]	freshWater	2	74	71936	1049677	0.240647	0.394373
combined sample	[LO]	bagasse	0	14	187750	933925	0.147004	0
combined sample	[LO]	farmSoil	0	14	133773	987902	0.397664	0
combined sample	[LO]	termiteGut	0	14	67111	1054564	1	0
combined sample	[LO]	wallabyGut	0	14	64353	1057322	1	0
combined sample	[LO]	compost	0	14	168193	953482	0.249223	0
combined sample	[LO]	peatSwampForest	4	10	74382	1047293	0.0112923	5.63197
combined sample	[LO]	carcass	1	13	100422	1021253	1	0.782278
combined sample	[LO]	humanDistalGut	6	8	44727	1076948	9.1505e-06	18.0587
combined sample	[LO]	mouseGut	0	14	66069	1055606	1	0
combined sample	[LO]	sludge	0	14	57080	1064595	1	0
combined sample	[LO]	marine	1	13	85879	1035796	1	0.927778
combined sample	[LO]	freshWater	2	12	71936	1049739	0.225329	2.43211
combined sample	[LR]	bagasse	16	60	187734	933879	0.354788	1.32653
combined sample	[LR]	farmSoil	8	68	133765	987848	0.859726	0.868818
combined sample	[LR]	termiteGut	1	75	67110	1054503	0.0911203	0.209507
combined sample	[LR]	wallabyGut	3	73	64350	1057263	0.802514	0.675201
combined sample	[LR]	compost	9	67	168184	953429	0.522497	0.761503
combined sample	[LR]	peatSwampForest	7	69	74379	1047234	0.351594	1.42838
combined sample	[LR]	carcass	12	64	100411	1021202	0.0440952	1.90692
combined sample	[LR]	humanDistalGut	5	71	44728	1076885	0.231903	1.69551
combined sample	[LR]	mouseGut	1	75	66068	1055545	0.135486	0.213022
combined sample	[LR]	sludge	1	75	57079	1064534	0.187709	0.248669
combined sample	[LR]	marine	9	67	85871	1035742	0.189265	1.62022
combined sample	[LR]	freshWater	4	72	71934	1049679	1	0.810681
combined sample	[LU]	bagasse	0	4	187750	933935	1	0
combined sample	[LU]	farmSoil	0	4	133773	987912	1	0
combined sample	[LU]	termiteGut	0	4	67111	1054574	1	0
combined sample	[LU]	wallabyGut	1	3	64352	1057333	0.210482	5.47682
combined sample	[LU]	compost	1	3	168192	953493	0.477862	1.88969
combined sample	[LU]	peatSwampForest	0	4	74386	1047299	1	0
combined sample	[LU]	carcass	1	3	100422	1021263	0.312828	3.3899
combined sample	[LU]	humanDistalGut	0	4	44733	1076952	1	0
combined sample	[LU]	mouseGut	0	4	66069	1055616	1	0
combined sample	[LU]	sludge	1	3	57079	1064606	0.188534	6.21715
combined sample	[LU]	marine	0	4	85880	1035805	1	0
combined sample	[LU]	freshWater	0	4	71938	1049747	1	0
combined sample	[L]	bagasse	637	3776	187113	930163	3.13397e-05	0.838615
combined sample	[L]	farmSoil	451	3962	133322	983954	0.00036906	0.840108
combined sample	[L]	termiteGut	313	4100	66798	1050478	0.00225948	1.20056
combined sample	[L]	wallabyGut	230	4183	64123	1053153	0.135762	0.903062
combined sample	[L]	compost	629	3784	167564	949712	0.16976	0.94213
combined sample	[L]	peatSwampForest	263	4150	74123	1043153	0.0736943	0.891872
combined sample	[L]	carcass	292	4121	100131	1017145	1.51325e-08	0.719771
combined sample	[L]	humanDistalGut	159	4254	44574	1072702	0.203252	0.899492
combined sample	[L]	mouseGut	493	3920	65576	1051700	6.54407e-41	2.01701
combined sample	[L]	sludge	200	4213	56880	1060396	0.0926708	0.885008
combined sample	[L]	marine	498	3915	85382	1031894	1.3203e-17	1.53733
combined sample	[L]	freshWater	248	4165	71690	1045586	0.031113	0.868436
combined sample	[MG]	bagasse	39	182	187711	933757	0.718428	1.06595
combined sample	[MG]	farmSoil	49	172	133724	987744	1.63046e-05	2.10428
combined sample	[MG]	termiteGut	2	219	67109	1054359	0.000293047	0.143481
combined sample	[MG]	wallabyGut	2	219	64351	1057117	0.000412728	0.150022
combined sample	[MG]	compost	40	181	168153	953315	0.188095	1.25289
combined sample	[MG]	peatSwampForest	19	202	74367	1047101	0.224218	1.32437
combined sample	[MG]	carcass	8	213	100415	1021053	0.00303724	0.381909
combined sample	[MG]	humanDistalGut	1	220	44732	1076736	0.00278447	0.109413
combined sample	[MG]	mouseGut	6	215	66063	1055405	0.0442335	0.445834
combined sample	[MG]	sludge	5	216	57075	1064393	0.0637111	0.43169
combined sample	[MG]	marine	34	187	85846	1035622	0.000108292	2.1934
combined sample	[MG]	freshWater	16	205	71922	1049546	0.582175	1.13895
combined sample	[MI]	bagasse	0	7	187750	933932	0.609624	0
combined sample	[MI]	farmSoil	0	7	133773	987909	1	0
combined sample	[MI]	termiteGut	0	7	67111	1054571	1	0
combined sample	[MI]	wallabyGut	0	7	64353	1057329	1	0
combined sample	[MI]	compost	1	6	168192	953490	1	0.944843
combined sample	[MI]	peatSwampForest	0	7	74386	1047296	1	0
combined sample	[MI]	carcass	3	4	100420	1021262	0.0190592	7.62743
combined sample	[MI]	humanDistalGut	0	7	44733	1076949	1	0
combined sample	[MI]	mouseGut	0	7	66069	1055613	1	0
combined sample	[MI]	sludge	0	7	57080	1064602	1	0
combined sample	[MI]	marine	2	5	85878	1035804	0.0950771	4.82454
combined sample	[MI]	freshWater	1	6	71937	1049745	0.371224	2.43209
combined sample	[MJ]	bagasse	8	43	187742	933896	1	0.925462
combined sample	[MJ]	farmSoil	5	46	133768	987870	0.829145	0.802712
combined sample	[MJ]	termiteGut	1	50	67110	1054528	0.370872	0.314269
combined sample	[MJ]	wallabyGut	1	50	64352	1057286	0.368765	0.328595
combined sample	[MJ]	compost	14	37	168179	953459	0.0181726	2.14514
combined sample	[MJ]	peatSwampForest	3	48	74383	1047255	1	0.879952
combined sample	[MJ]	carcass	0	51	100423	1021215	0.0131949	0
combined sample	[MJ]	humanDistalGut	3	48	44730	1076908	0.458127	1.50473
combined sample	[MJ]	mouseGut	1	50	66068	1055570	0.369766	0.31954
combined sample	[MJ]	sludge	1	50	57079	1064559	0.520844	0.373012
combined sample	[MJ]	marine	9	42	85871	1035767	0.0144903	2.58469
combined sample	[MJ]	freshWater	5	46	71933	1049705	0.380552	1.58618
combined sample	[MNO]	bagasse	1	1	187749	933938	0.306747	4.9744
combined sample	[MNO]	farmSoil	0	2	133773	987914	1	0
combined sample	[MNO]	termiteGut	0	2	67111	1054576	1	0
combined sample	[MNO]	wallabyGut	0	2	64353	1057334	1	0
combined sample	[MNO]	compost	1	1	168192	953495	0.277409	5.66909
combined sample	[MNO]	peatSwampForest	0	2	74386	1047301	1	0
combined sample	[MNO]	carcass	0	2	100423	1021264	1	0
combined sample	[MNO]	humanDistalGut	0	2	44733	1076954	1	0
combined sample	[MNO]	mouseGut	0	2	66069	1055618	1	0
combined sample	[MNO]	sludge	0	2	57080	1064607	1	0
combined sample	[MNO]	marine	0	2	85880	1035807	1	0
combined sample	[MNO]	freshWater	0	2	71938	1049749	1	0
combined sample	[MP]	bagasse	1	2	187749	933937	0.422785	2.4872
combined sample	[MP]	farmSoil	0	3	133773	987913	1	0
combined sample	[MP]	termiteGut	2	1	67109	1054577	0.0103105	31.4288
combined sample	[MP]	wallabyGut	0	3	64353	1057333	1	0
combined sample	[MP]	compost	0	3	168193	953493	1	0
combined sample	[MP]	peatSwampForest	0	3	74386	1047300	1	0
combined sample	[MP]	carcass	0	3	100423	1021263	1	0
combined sample	[MP]	humanDistalGut	0	3	44733	1076953	1	0
combined sample	[MP]	mouseGut	0	3	66069	1055617	1	0
combined sample	[MP]	sludge	0	3	57080	1064606	1	0
combined sample	[MP]	marine	0	3	85880	1035806	1	0
combined sample	[MP]	freshWater	0	3	71938	1049748	1	0
combined sample	[MR]	bagasse	4	64	187746	933875	0.013796	0.310884
combined sample	[MR]	farmSoil	11	57	133762	987859	0.262483	1.42521
combined sample	[MR]	termiteGut	1	67	67110	1054511	0.191692	0.234525
combined sample	[MR]	wallabyGut	1	67	64352	1057269	0.186918	0.245216
combined sample	[MR]	compost	26	42	168167	953454	2.44233e-06	3.50981
combined sample	[MR]	peatSwampForest	3	65	74383	1047238	0.627654	0.6498
combined sample	[MR]	carcass	7	61	100416	1021205	0.669124	1.16702
combined sample	[MR]	humanDistalGut	0	68	44733	1076888	0.116729	0
combined sample	[MR]	mouseGut	1	67	66068	1055553	0.189518	0.238459
combined sample	[MR]	sludge	0	68	57080	1064541	0.05058	0
combined sample	[MR]	marine	11	57	85869	1035752	0.0183017	2.32775
combined sample	[MR]	freshWater	3	65	71935	1049686	0.801906	0.673484
combined sample	[MU]	bagasse	9	39	187741	933900	0.698801	1.14794
combined sample	[MU]	farmSoil	3	45	133770	987871	0.368196	0.492323
combined sample	[MU]	termiteGut	1	47	67110	1054531	0.367782	0.334329
combined sample	[MU]	wallabyGut	0	48	64353	1057288	0.114239	0
combined sample	[MU]	compost	9	39	168184	953457	0.422224	1.30826
combined sample	[MU]	peatSwampForest	3	45	74383	1047258	1	0.938618
combined sample	[MU]	carcass	8	40	100415	1021226	0.072696	2.03401
combined sample	[MU]	humanDistalGut	1	47	44732	1076909	1	0.512227
combined sample	[MU]	mouseGut	0	48	66069	1055572	0.115885	0
combined sample	[MU]	sludge	4	44	57076	1064565	0.308567	1.69561
combined sample	[MU]	marine	4	44	85876	1035765	0.784555	1.09647
combined sample	[MU]	freshWater	6	42	71932	1049709	0.126729	2.08472
combined sample	[M]	bagasse	543	2316	187207	931623	0.0014403	1.16675
combined sample	[M]	farmSoil	449	2410	133324	985506	2.06052e-09	1.37715
combined sample	[M]	termiteGut	220	2639	66891	1051939	0.000201547	1.31101
combined sample	[M]	wallabyGut	101	2758	64252	1054578	7.77375e-08	0.601062
combined sample	[M]	compost	458	2401	167735	951095	0.128171	1.08162
combined sample	[M]	peatSwampForest	173	2686	74213	1044617	0.228367	0.906603
combined sample	[M]	carcass	238	2621	100185	1018645	0.250976	0.923273
combined sample	[M]	humanDistalGut	89	2770	44644	1074186	0.0165846	0.773084
combined sample	[M]	mouseGut	77	2782	65992	1052838	8.7575e-16	0.441574
combined sample	[M]	sludge	144	2715	56936	1061894	0.932117	0.989206
combined sample	[M]	marine	189	2670	85691	1033139	0.0345798	0.853442
combined sample	[M]	freshWater	178	2681	71760	1047070	0.730788	0.968761
combined sample	[NOU]	bagasse	1	6	187749	933933	1	0.829062
combined sample	[NOU]	farmSoil	1	6	133772	987910	0.588915	1.23084
combined sample	[NOU]	termiteGut	0	7	67111	1054571	1	0
combined sample	[NOU]	wallabyGut	1	6	64352	1057330	0.338723	2.7384
combined sample	[NOU]	compost	1	6	168192	953490	1	0.944843
combined sample	[NOU]	peatSwampForest	0	7	74386	1047296	1	0
combined sample	[NOU]	carcass	0	7	100423	1021259	1	0
combined sample	[NOU]	humanDistalGut	2	5	44731	1076951	0.0292157	9.63047
combined sample	[NOU]	mouseGut	0	7	66069	1055613	1	0
combined sample	[NOU]	sludge	0	7	57080	1064602	1	0
combined sample	[NOU]	marine	0	7	85880	1035802	1	0
combined sample	[NOU]	freshWater	1	6	71937	1049745	0.371224	2.43209
combined sample	[NO]	bagasse	0	1	187750	933938	1	0
combined sample	[NO]	farmSoil	0	1	133773	987915	1	0
combined sample	[NO]	termiteGut	0	1	67111	1054577	1	0
combined sample	[NO]	wallabyGut	0	1	64353	1057335	1	0
combined sample	[NO]	compost	0	1	168193	953495	1	0
combined sample	[NO]	peatSwampForest	0	1	74386	1047302	1	0
combined sample	[NO]	carcass	0	1	100423	1021265	1	0
combined sample	[NO]	humanDistalGut	0	1	44733	1076955	1	0
combined sample	[NO]	mouseGut	0	1	66069	1055619	1	0
combined sample	[NO]	sludge	0	1	57080	1064608	1	0
combined sample	[NO]	marine	0	1	85880	1035808	1	0
combined sample	[NO]	freshWater	1	0	71937	1049751	0.0641336	inf
combined sample	[NT]	bagasse	25	209	187725	933730	0.0110019	0.594967
combined sample	[NT]	farmSoil	54	180	133719	987736	2.30094e-06	2.216
combined sample	[NT]	termiteGut	37	197	67074	1054381	7.13127e-08	2.95242
combined sample	[NT]	wallabyGut	1	233	64352	1057103	2.89908e-05	0.0705017
combined sample	[NT]	compost	34	200	168159	953296	0.927057	0.963733
combined sample	[NT]	peatSwampForest	38	196	74348	1047107	4.2112e-07	2.73054
combined sample	[NT]	carcass	15	219	100408	1021047	0.206781	0.696506
combined sample	[NT]	humanDistalGut	2	232	44731	1076724	0.00712225	0.207509
combined sample	[NT]	mouseGut	2	232	66067	1055388	0.000139997	0.137711
combined sample	[NT]	sludge	9	225	57071	1064384	0.458467	0.746007
combined sample	[NT]	marine	4	230	85876	1035579	0.000108734	0.209722
combined sample	[NT]	freshWater	13	221	71925	1049530	0.689422	0.858353
combined sample	[NUO]	bagasse	4	9	187746	933930	0.252341	2.21086
combined sample	[NUO]	farmSoil	0	13	133773	987903	0.38782	0
combined sample	[NUO]	termiteGut	8	5	67103	1054573	1.60804e-07	25.1452
combined sample	[NUO]	wallabyGut	0	13	64353	1057323	1	0
combined sample	[NUO]	compost	1	12	168192	953484	0.706317	0.472418
combined sample	[NUO]	peatSwampForest	0	13	74386	1047290	1	0
combined sample	[NUO]	carcass	0	13	100423	1021253	0.622338	0
combined sample	[NUO]	humanDistalGut	0	13	44733	1076943	1	0
combined sample	[NUO]	mouseGut	0	13	66069	1055607	1	0
combined sample	[NUO]	sludge	0	13	57080	1064596	1	0
combined sample	[NUO]	marine	0	13	85880	1035796	0.617306	0
combined sample	[NUO]	freshWater	0	13	71938	1049738	1	0
combined sample	[NU]	bagasse	97	276	187653	933663	5.73164e-06	1.74863
combined sample	[NU]	farmSoil	33	340	133740	987576	0.066217	0.716711
combined sample	[NU]	termiteGut	60	313	67051	1054265	3.94492e-12	3.01406
combined sample	[NU]	wallabyGut	2	371	64351	1056965	1.49372e-07	0.0885445
combined sample	[NU]	compost	54	319	168139	953177	0.827954	0.95964
combined sample	[NU]	peatSwampForest	17	356	74369	1046947	0.117973	0.672251
combined sample	[NU]	carcass	40	333	100383	1020933	0.237511	1.22167
combined sample	[NU]	humanDistalGut	5	368	44728	1076588	0.00505611	0.327033
combined sample	[NU]	mouseGut	1	372	66068	1055248	7.1766e-09	0.0429359
combined sample	[NU]	sludge	24	349	57056	1064260	0.237236	1.28272
combined sample	[NU]	marine	17	356	85863	1035453	0.0244201	0.575868
combined sample	[NU]	freshWater	23	350	71915	1049401	1	0.958919
combined sample	[N]	bagasse	42	276	187708	933663	0.0982014	0.756916
combined sample	[N]	farmSoil	28	290	133745	987626	0.0993707	0.712976
combined sample	[N]	termiteGut	119	199	66992	1054379	1.28947e-61	9.41169
combined sample	[N]	wallabyGut	4	314	64349	1057022	9.07493e-05	0.209253
combined sample	[N]	compost	59	259	168134	953237	0.0834771	1.29151
combined sample	[N]	peatSwampForest	7	311	74379	1046992	0.00061775	0.316833
combined sample	[N]	carcass	23	295	100400	1020971	0.325681	0.79284
combined sample	[N]	humanDistalGut	2	316	44731	1076640	0.000465202	0.152337
combined sample	[N]	mouseGut	6	312	66063	1055308	0.00112091	0.307197
combined sample	[N]	sludge	4	314	57076	1064295	0.000491092	0.237541
combined sample	[N]	marine	18	300	85862	1035509	0.205313	0.723609
combined sample	[N]	freshWater	6	312	71932	1049439	0.000319346	0.280564
combined sample	[OC]	bagasse	20	65	187730	933874	0.108339	1.53063
combined sample	[OC]	farmSoil	11	74	133762	987842	0.737691	1.09778
combined sample	[OC]	termiteGut	1	84	67110	1054494	0.0642882	0.187059
combined sample	[OC]	wallabyGut	2	83	64351	1057253	0.242353	0.395891
combined sample	[OC]	compost	14	71	168179	953425	0.650181	1.11785
combined sample	[OC]	peatSwampForest	4	81	74382	1047222	0.661652	0.695258
combined sample	[OC]	carcass	7	78	100416	1021188	1	0.912654
combined sample	[OC]	humanDistalGut	2	83	44731	1076873	0.777363	0.580107
combined sample	[OC]	mouseGut	0	85	66069	1055535	0.00986011	0
combined sample	[OC]	sludge	5	80	57075	1064529	0.622812	1.16571
combined sample	[OC]	marine	13	72	85867	1035737	0.0136289	2.17788
combined sample	[OC]	freshWater	6	79	71932	1049672	0.822808	1.1083
combined sample	[OK]	bagasse	4	23	187746	933916	1	0.865106
combined sample	[OK]	farmSoil	1	26	133772	987890	0.245344	0.284034
combined sample	[OK]	termiteGut	0	27	67111	1054551	0.406448	0
combined sample	[OK]	wallabyGut	0	27	64353	1057309	0.402871	0
combined sample	[OK]	compost	3	24	168190	953472	0.788509	0.708627
combined sample	[OK]	peatSwampForest	0	27	74386	1047276	0.25723	0
combined sample	[OK]	carcass	6	21	100417	1021245	0.0294652	2.90573
combined sample	[OK]	humanDistalGut	1	26	44732	1076930	1	0.925968
combined sample	[OK]	mouseGut	5	22	66064	1055598	0.0192718	3.63146
combined sample	[OK]	sludge	2	25	57078	1064584	0.646623	1.49211
combined sample	[OK]	marine	1	26	85879	1035783	0.719113	0.463883
combined sample	[OK]	freshWater	4	23	71934	1049728	0.0914048	2.5379
combined sample	[OTN]	bagasse	0	1	187750	933938	1	0
combined sample	[OTN]	farmSoil	0	1	133773	987915	1	0
combined sample	[OTN]	termiteGut	0	1	67111	1054577	1	0
combined sample	[OTN]	wallabyGut	0	1	64353	1057335	1	0
combined sample	[OTN]	compost	1	0	168192	953496	0.149946	inf
combined sample	[OTN]	peatSwampForest	0	1	74386	1047302	1	0
combined sample	[OTN]	carcass	0	1	100423	1021265	1	0
combined sample	[OTN]	humanDistalGut	0	1	44733	1076955	1	0
combined sample	[OTN]	mouseGut	0	1	66069	1055619	1	0
combined sample	[OTN]	sludge	0	1	57080	1064608	1	0
combined sample	[OTN]	marine	0	1	85880	1035808	1	0
combined sample	[OTN]	freshWater	0	1	71938	1049750	1	0
combined sample	[OT]	bagasse	3	4	187747	933935	0.0967829	3.73083
combined sample	[OT]	farmSoil	0	7	133773	987909	1	0
combined sample	[OT]	termiteGut	0	7	67111	1054571	1	0
combined sample	[OT]	wallabyGut	0	7	64353	1057329	1	0
combined sample	[OT]	compost	2	5	168191	953491	0.283265	2.26764
combined sample	[OT]	peatSwampForest	1	6	74385	1047297	0.381416	2.34657
combined sample	[OT]	carcass	1	6	100422	1021260	0.481362	1.69495
combined sample	[OT]	humanDistalGut	0	7	44733	1076949	1	0
combined sample	[OT]	mouseGut	0	7	66069	1055613	1	0
combined sample	[OT]	sludge	0	7	57080	1064602	1	0
combined sample	[OT]	marine	0	7	85880	1035802	1	0
combined sample	[OT]	freshWater	0	7	71938	1049744	1	0
combined sample	[OU]	bagasse	15	62	187735	933877	0.540465	1.20349
combined sample	[OU]	farmSoil	6	71	133767	987845	0.376559	0.624069
combined sample	[OU]	termiteGut	3	74	67108	1054504	0.629748	0.637035
combined sample	[OU]	wallabyGut	1	76	64352	1057260	0.13407	0.216175
combined sample	[OU]	compost	18	59	168175	953437	0.053233	1.72962
combined sample	[OU]	peatSwampForest	6	71	74380	1047232	0.643999	1.18982
combined sample	[OU]	carcass	8	69	100415	1021197	0.687341	1.1791
combined sample	[OU]	humanDistalGut	3	74	44730	1076882	1	0.97602
combined sample	[OU]	mouseGut	2	75	66067	1055545	0.328868	0.42605
combined sample	[OU]	sludge	2	75	57078	1064534	0.440515	0.497347
combined sample	[OU]	marine	7	70	85873	1035739	0.664959	1.20613
combined sample	[OU]	freshWater	6	71	71932	1049680	0.637344	1.23318
combined sample	[O]	bagasse	381	1677	187369	932262	0.0333065	1.1304
combined sample	[O]	farmSoil	253	1805	133520	986111	0.609578	1.0352
combined sample	[O]	termiteGut	145	1913	66966	1052665	0.045335	1.19149
combined sample	[O]	wallabyGut	49	2009	64304	1055327	2.61652e-13	0.400281
combined sample	[O]	compost	343	1715	167850	951781	0.0355723	1.13409
combined sample	[O]	peatSwampForest	188	1870	74198	1045433	1.32738e-05	1.41651
combined sample	[O]	carcass	183	1875	100240	1019391	0.969171	0.992544
combined sample	[O]	humanDistalGut	82	1976	44651	1074980	1	0.99907
combined sample	[O]	mouseGut	19	2039	66050	1053581	9.8353e-32	0.148639
combined sample	[O]	sludge	94	1964	56986	1062645	0.315035	0.892496
combined sample	[O]	marine	211	1847	85669	1033962	2.22149e-05	1.37878
combined sample	[O]	freshWater	110	1948	71828	1047803	0.0474728	0.823739
combined sample	[PH]	bagasse	5	24	187745	933915	1	1.03633
combined sample	[PH]	farmSoil	2	27	133771	987889	0.570965	0.547032
combined sample	[PH]	termiteGut	3	26	67108	1054552	0.249762	1.81318
combined sample	[PH]	wallabyGut	3	26	64350	1057310	0.23051	1.89584
combined sample	[PH]	compost	3	26	168190	953470	0.610772	0.654116
combined sample	[PH]	peatSwampForest	3	26	74383	1047277	0.438407	1.62456
combined sample	[PH]	carcass	6	23	100417	1021243	0.0405978	2.65305
combined sample	[PH]	humanDistalGut	2	27	44731	1076929	0.322732	1.78338
combined sample	[PH]	mouseGut	1	28	66068	1055592	1	0.57062
combined sample	[PH]	sludge	0	29	57080	1064580	0.401449	0
combined sample	[PH]	marine	1	28	85879	1035781	0.722946	0.430748
combined sample	[PH]	freshWater	0	29	71938	1049722	0.258339	0
combined sample	[PR]	bagasse	19	37	187731	933902	0.0017706	2.55457
combined sample	[PR]	farmSoil	10	46	133763	987870	0.210826	1.60548
combined sample	[PR]	termiteGut	0	56	67111	1054522	0.0803656	0
combined sample	[PR]	wallabyGut	0	56	64353	1057280	0.0769548	0
combined sample	[PR]	compost	7	49	168186	953447	0.710707	0.809858
combined sample	[PR]	peatSwampForest	0	56	74386	1047247	0.0521202	0
combined sample	[PR]	carcass	6	50	100417	1021216	0.636391	1.22037
combined sample	[PR]	humanDistalGut	0	56	44733	1076900	0.174503	0
combined sample	[PR]	mouseGut	0	56	66069	1055564	0.0788714	0
combined sample	[PR]	sludge	4	52	57076	1064557	0.533031	1.43474
combined sample	[PR]	marine	6	50	85874	1035759	0.321571	1.44737
combined sample	[PR]	freshWater	4	52	71934	1049699	0.782032	1.1225
combined sample	[PT]	bagasse	9	9	187741	933930	0.00116741	4.97457
combined sample	[PT]	farmSoil	1	17	133772	987899	0.714736	0.434409
combined sample	[PT]	termiteGut	0	18	67111	1054560	0.622686	0
combined sample	[PT]	wallabyGut	0	18	64353	1057318	0.621765	0
combined sample	[PT]	compost	6	12	168187	953484	0.0418303	2.83459
combined sample	[PT]	peatSwampForest	0	18	74386	1047285	0.628215	0
combined sample	[PT]	carcass	2	16	100421	1021250	0.672837	1.27121
combined sample	[PT]	humanDistalGut	0	18	44733	1076938	1	0
combined sample	[PT]	mouseGut	0	18	66069	1055602	0.622255	0
combined sample	[PT]	sludge	0	18	57080	1064591	1	0
combined sample	[PT]	marine	0	18	85880	1035791	0.393436	0
combined sample	[PT]	freshWater	0	18	71938	1049733	0.625892	0
combined sample	[P]	bagasse	567	1954	187183	931985	9.71143e-14	1.44478
combined sample	[P]	farmSoil	374	2147	133399	985769	1.22141e-05	1.28725
combined sample	[P]	termiteGut	84	2437	67027	1052141	1.57244e-09	0.541063
combined sample	[P]	wallabyGut	31	2490	64322	1054846	2.54157e-31	0.20417
combined sample	[P]	compost	562	1959	167631	951537	2.6639e-22	1.62845
combined sample	[P]	peatSwampForest	192	2329	74194	1044974	0.0495228	1.1611
combined sample	[P]	carcass	216	2305	100207	1018961	0.529565	0.952889
combined sample	[P]	humanDistalGut	75	2446	44658	1074510	0.00799105	0.737762
combined sample	[P]	mouseGut	7	2514	66062	1053106	2.43205e-55	0.0443867
combined sample	[P]	sludge	114	2407	56966	1062202	0.204023	0.883121
combined sample	[P]	marine	159	2362	85721	1033447	0.00965841	0.811555
combined sample	[P]	freshWater	140	2381	71798	1047370	0.0800363	0.857742
combined sample	[QC]	bagasse	3	6	187747	933933	0.179938	2.48721
combined sample	[QC]	farmSoil	1	8	133772	987908	1	0.923127
combined sample	[QC]	termiteGut	0	9	67111	1054569	1	0
combined sample	[QC]	wallabyGut	0	9	64353	1057327	1	0
combined sample	[QC]	compost	0	9	168193	953487	0.372485	0
combined sample	[QC]	peatSwampForest	0	9	74386	1047294	1	0
combined sample	[QC]	carcass	2	7	100421	1021259	0.189587	2.90565
combined sample	[QC]	humanDistalGut	0	9	44733	1076947	1	0
combined sample	[QC]	mouseGut	0	9	66069	1055611	1	0
combined sample	[QC]	sludge	0	9	57080	1064600	1	0
combined sample	[QC]	marine	1	8	85879	1035801	0.511726	1.50765
combined sample	[QC]	freshWater	2	7	71936	1049744	0.109632	4.16936
combined sample	[QK]	bagasse	0	3	187750	933936	1	0
combined sample	[QK]	farmSoil	1	2	133772	987914	0.316808	3.69253
combined sample	[QK]	termiteGut	0	3	67111	1054575	1	0
combined sample	[QK]	wallabyGut	0	3	64353	1057333	1	0
combined sample	[QK]	compost	1	2	168192	953494	0.385759	2.83454
combined sample	[QK]	peatSwampForest	0	3	74386	1047300	1	0
combined sample	[QK]	carcass	1	2	100422	1021264	0.245257	5.08486
combined sample	[QK]	humanDistalGut	0	3	44733	1076953	1	0
combined sample	[QK]	mouseGut	0	3	66069	1055617	1	0
combined sample	[QK]	sludge	0	3	57080	1064606	1	0
combined sample	[QK]	marine	0	3	85880	1035806	1	0
combined sample	[QK]	freshWater	0	3	71938	1049748	1	0
combined sample	[QP]	bagasse	1	1	187749	933938	0.306747	4.9744
combined sample	[QP]	farmSoil	0	2	133773	987914	1	0
combined sample	[QP]	termiteGut	0	2	67111	1054576	1	0
combined sample	[QP]	wallabyGut	0	2	64353	1057334	1	0
combined sample	[QP]	compost	0	2	168193	953494	1	0
combined sample	[QP]	peatSwampForest	1	1	74385	1047302	0.128234	14.0795
combined sample	[QP]	carcass	0	2	100423	1021264	1	0
combined sample	[QP]	humanDistalGut	0	2	44733	1076954	1	0
combined sample	[QP]	mouseGut	0	2	66069	1055618	1	0
combined sample	[QP]	sludge	0	2	57080	1064607	1	0
combined sample	[QP]	marine	0	2	85880	1035807	1	0
combined sample	[QP]	freshWater	0	2	71938	1049749	1	0
combined sample	[QR]	bagasse	34	354	187716	933585	8.5503e-06	0.47767
combined sample	[QR]	farmSoil	79	309	133694	987607	2.07679e-06	1.8886
combined sample	[QR]	termiteGut	26	362	67085	1054216	0.520491	1.12868
combined sample	[QR]	wallabyGut	3	385	64350	1056951	5.22338e-07	0.127987
combined sample	[QR]	compost	64	324	168129	953172	0.393882	1.11986
combined sample	[QR]	peatSwampForest	22	366	74364	1046937	0.53955	0.846251
combined sample	[QR]	carcass	43	345	100380	1020921	0.153793	1.26764
combined sample	[QR]	humanDistalGut	16	372	44717	1076584	0.896301	1.03551
combined sample	[QR]	mouseGut	21	367	66048	1055253	0.8288	0.914219
combined sample	[QR]	sludge	13	375	57067	1064234	0.132521	0.646494
combined sample	[QR]	marine	42	346	85838	1035463	0.0273308	1.46429
combined sample	[QR]	freshWater	25	363	71913	1049388	0.917613	1.00499
combined sample	[Q]	bagasse	139	923	187611	933016	0.00114887	0.748935
combined sample	[Q]	farmSoil	242	820	133531	987096	3.97578e-23	2.18162
combined sample	[Q]	termiteGut	3	1059	67108	1053519	3.05892e-24	0.0444727
combined sample	[Q]	wallabyGut	6	1056	64347	1056280	1.12232e-19	0.0932692
combined sample	[Q]	compost	191	871	168002	952625	0.00762417	1.24343
combined sample	[Q]	peatSwampForest	118	944	74268	1046359	6.37503e-08	1.76112
combined sample	[Q]	carcass	117	945	100306	1020321	0.0207018	1.2594
combined sample	[Q]	humanDistalGut	0	1062	44733	1075894	2.93531e-19	0
combined sample	[Q]	mouseGut	2	1060	66067	1054560	4.80187e-25	0.0301169
combined sample	[Q]	sludge	63	999	57017	1063610	0.208373	1.17639
combined sample	[Q]	marine	110	952	85770	1034857	0.0014618	1.39412
combined sample	[Q]	freshWater	71	991	71867	1048760	0.706782	1.04552
combined sample	[RTKL]	bagasse	8	66	187742	933873	0.212266	0.602938
combined sample	[RTKL]	farmSoil	17	57	133756	987859	0.00649622	2.2027
combined sample	[RTKL]	termiteGut	0	74	67111	1054504	0.0229848	0
combined sample	[RTKL]	wallabyGut	4	70	64349	1057266	1	0.938868
combined sample	[RTKL]	compost	8	66	168185	953430	0.414376	0.687144
combined sample	[RTKL]	peatSwampForest	9	65	74377	1047238	0.0619505	1.94956
combined sample	[RTKL]	carcass	5	69	100418	1021197	0.683152	0.736918
combined sample	[RTKL]	humanDistalGut	2	72	44731	1076884	1	0.668741
combined sample	[RTKL]	mouseGut	3	71	66066	1055549	0.802345	0.675093
combined sample	[RTKL]	sludge	5	69	57075	1064540	0.428381	1.35157
combined sample	[RTKL]	marine	4	70	85876	1035739	0.660312	0.689192
combined sample	[RTKL]	freshWater	9	65	71929	1049686	0.0542552	2.02062
combined sample	[R]	bagasse	1103	6412	186647	927527	1.11937e-06	0.854845
combined sample	[R]	farmSoil	1132	6383	132641	981533	4.07005e-16	1.31235
combined sample	[R]	termiteGut	662	6853	66449	1047725	2.40736e-22	1.52313
combined sample	[R]	wallabyGut	211	7304	64142	1050032	1.65567e-33	0.472914
combined sample	[R]	compost	1196	6319	166997	947177	0.0263518	1.07351
combined sample	[R]	peatSwampForest	496	7019	73890	1040284	0.944369	0.994885
combined sample	[R]	carcass	675	6840	99748	1014426	0.919277	1.00361
combined sample	[R]	humanDistalGut	317	7198	44416	1069758	0.300613	1.0607
combined sample	[R]	mouseGut	137	7378	65932	1048242	6.47108e-68	0.295221
combined sample	[R]	sludge	293	7222	56787	1057387	1.22864e-06	0.755432
combined sample	[R]	marine	818	6697	85062	1029112	1.55759e-23	1.47775
combined sample	[R]	freshWater	475	7040	71463	1042711	0.758802	0.984473
combined sample	[S]	bagasse	828	3877	186922	930062	0.113006	1.06264
combined sample	[S]	farmSoil	684	4021	133089	983895	6.98111e-08	1.25756
combined sample	[S]	termiteGut	313	4392	66798	1050186	0.056088	1.12043
combined sample	[S]	wallabyGut	145	4560	64208	1052776	1.59657e-17	0.521375
combined sample	[S]	compost	718	3987	167475	949509	0.608985	1.021
combined sample	[S]	peatSwampForest	310	4395	74076	1042908	0.92983	0.99305
combined sample	[S]	carcass	414	4291	100009	1016975	0.739406	0.981099
combined sample	[S]	humanDistalGut	230	4475	44503	1072481	0.00218003	1.23861
combined sample	[S]	mouseGut	51	4654	66018	1050966	6.04194e-65	0.17445
combined sample	[S]	sludge	249	4456	56831	1060153	0.527573	1.04241
combined sample	[S]	marine	432	4273	85448	1031536	0.000118812	1.22049
combined sample	[S]	freshWater	331	4374	71607	1045377	0.0836673	1.10476
combined sample	[TD]	bagasse	0	2	187750	933937	1	0
combined sample	[TD]	farmSoil	1	1	133772	987915	0.224298	7.38507
combined sample	[TD]	termiteGut	0	2	67111	1054576	1	0
combined sample	[TD]	wallabyGut	0	2	64353	1057334	1	0
combined sample	[TD]	compost	1	1	168192	953495	0.277409	5.66909
combined sample	[TD]	peatSwampForest	0	2	74386	1047301	1	0
combined sample	[TD]	carcass	0	2	100423	1021264	1	0
combined sample	[TD]	humanDistalGut	0	2	44733	1076954	1	0
combined sample	[TD]	mouseGut	0	2	66069	1055618	1	0
combined sample	[TD]	sludge	0	2	57080	1064607	1	0
combined sample	[TD]	marine	0	2	85880	1035807	1	0
combined sample	[TD]	freshWater	0	2	71938	1049749	1	0
combined sample	[TK]	bagasse	93	280	187657	933659	5.3282e-05	1.65253
combined sample	[TK]	farmSoil	65	308	133708	987608	0.00176319	1.5588
combined sample	[TK]	termiteGut	27	346	67084	1054232	0.324082	1.22632
combined sample	[TK]	wallabyGut	5	368	64348	1056968	2.98342e-05	0.223177
combined sample	[TK]	compost	55	318	168138	953178	0.942253	0.980491
combined sample	[TK]	peatSwampForest	20	353	74366	1046950	0.40385	0.79764
combined sample	[TK]	carcass	40	333	100383	1020933	0.237511	1.22167
combined sample	[TK]	humanDistalGut	4	369	44729	1076587	0.00136823	0.260912
combined sample	[TK]	mouseGut	10	363	66059	1055257	0.00566981	0.440068
combined sample	[TK]	sludge	15	358	57065	1064251	0.409374	0.781416
combined sample	[TK]	marine	24	349	85856	1035460	0.435537	0.82937
combined sample	[TK]	freshWater	15	358	71923	1049393	0.0571556	0.611334
combined sample	[TQ]	bagasse	1	10	187749	933929	0.703657	0.497435
combined sample	[TQ]	farmSoil	1	10	133772	987906	1	0.7385
combined sample	[TQ]	termiteGut	0	11	67111	1054567	1	0
combined sample	[TQ]	wallabyGut	2	9	64351	1057327	0.12837	3.65125
combined sample	[TQ]	compost	3	8	168190	953488	0.221024	2.12592
combined sample	[TQ]	peatSwampForest	0	11	74386	1047292	1	0
combined sample	[TQ]	carcass	0	11	100423	1021255	0.614504	0
combined sample	[TQ]	humanDistalGut	4	7	44729	1076949	0.000665786	13.7584
combined sample	[TQ]	mouseGut	0	11	66069	1055609	1	0
combined sample	[TQ]	sludge	0	11	57080	1064598	1	0
combined sample	[TQ]	marine	0	11	85880	1035798	1	0
combined sample	[TQ]	freshWater	0	11	71938	1049740	1	0
combined sample	[T]	bagasse	621	3485	187129	930454	0.00534076	0.886018
combined sample	[T]	farmSoil	1158	2948	132615	984968	2.12221e-174	2.9175
combined sample	[T]	termiteGut	190	3916	66921	1050662	0.000168766	0.761748
combined sample	[T]	wallabyGut	35	4071	64318	1053265	4.41454e-62	0.14079
combined sample	[T]	compost	711	3395	167482	950101	4.18922e-05	1.18804
combined sample	[T]	peatSwampForest	342	3764	74044	1043539	2.18506e-05	1.28055
combined sample	[T]	carcass	379	3727	100044	1017539	0.528826	1.03428
combined sample	[T]	humanDistalGut	36	4070	44697	1072886	2.60033e-34	0.212316
combined sample	[T]	mouseGut	49	4057	66020	1051563	1.35048e-53	0.192376
combined sample	[T]	sludge	138	3968	56942	1060641	1.08266e-07	0.647803
combined sample	[T]	marine	202	3904	85678	1031905	2.79687e-12	0.623178
combined sample	[T]	freshWater	245	3861	71693	1045890	0.250688	0.925711
combined sample	[UNTP]	bagasse	1	2	187749	933937	0.422785	2.4872
combined sample	[UNTP]	farmSoil	1	2	133772	987914	0.316808	3.69253
combined sample	[UNTP]	termiteGut	0	3	67111	1054575	1	0
combined sample	[UNTP]	wallabyGut	0	3	64353	1057333	1	0
combined sample	[UNTP]	compost	0	3	168193	953493	1	0
combined sample	[UNTP]	peatSwampForest	0	3	74386	1047300	1	0
combined sample	[UNTP]	carcass	0	3	100423	1021263	1	0
combined sample	[UNTP]	humanDistalGut	0	3	44733	1076953	1	0
combined sample	[UNTP]	mouseGut	0	3	66069	1055617	1	0
combined sample	[UNTP]	sludge	0	3	57080	1064606	1	0
combined sample	[UNTP]	marine	0	3	85880	1035806	1	0
combined sample	[UNTP]	freshWater	1	2	71937	1049749	0.180325	7.29631
combined sample	[UW]	bagasse	0	4	187750	933935	1	0
combined sample	[UW]	farmSoil	0	4	133773	987912	1	0
combined sample	[UW]	termiteGut	0	4	67111	1054574	1	0
combined sample	[UW]	wallabyGut	0	4	64353	1057332	1	0
combined sample	[UW]	compost	1	3	168192	953493	0.477862	1.88969
combined sample	[UW]	peatSwampForest	0	4	74386	1047299	1	0
combined sample	[UW]	carcass	0	4	100423	1021262	1	0
combined sample	[UW]	humanDistalGut	0	4	44733	1076952	1	0
combined sample	[UW]	mouseGut	2	2	66067	1055618	0.0192173	15.978
combined sample	[UW]	sludge	0	4	57080	1064605	1	0
combined sample	[UW]	marine	0	4	85880	1035805	1	0
combined sample	[UW]	freshWater	1	3	71937	1049748	0.232894	4.8642
combined sample	[U]	bagasse	116	489	187634	933450	0.114008	1.18013
combined sample	[U]	farmSoil	65	540	133708	987376	0.414429	0.888883
combined sample	[U]	termiteGut	40	565	67071	1054013	0.492621	1.11256
combined sample	[U]	wallabyGut	16	589	64337	1056747	0.000436712	0.446185
combined sample	[U]	compost	88	517	168105	952979	0.819739	0.964928
combined sample	[U]	peatSwampForest	61	544	74325	1046759	0.00135249	1.57922
combined sample	[U]	carcass	89	516	100334	1020750	4.34119e-06	1.75474
combined sample	[U]	humanDistalGut	25	580	44708	1076376	0.834992	1.03775
combined sample	[U]	mouseGut	1	604	66068	1055016	7.60578e-15	0.0264381
combined sample	[U]	sludge	27	578	57053	1064031	0.578013	0.871188
combined sample	[U]	marine	44	561	85836	1035248	0.81834	0.945943
combined sample	[U]	freshWater	33	572	71905	1049179	0.405674	0.841799
combined sample	[V]	bagasse	147	1077	187603	932862	4.91143e-06	0.678702
combined sample	[V]	farmSoil	200	1024	133573	986892	5.17903e-06	1.44305
combined sample	[V]	termiteGut	39	1185	67072	1053393	9.79698e-06	0.516887
combined sample	[V]	wallabyGut	45	1179	64308	1056157	0.00134023	0.626848
combined sample	[V]	compost	285	939	167908	952557	2.49851e-14	1.72186
combined sample	[V]	peatSwampForest	128	1096	74258	1046207	5.0461e-07	1.64541
combined sample	[V]	carcass	90	1134	100333	1020132	0.0506354	0.806941
combined sample	[V]	humanDistalGut	28	1196	44705	1075760	0.00159554	0.56336
combined sample	[V]	mouseGut	45	1179	66024	1054441	0.000642577	0.609564
combined sample	[V]	sludge	66	1158	57014	1063451	0.602725	1.06309
combined sample	[V]	marine	72	1152	85808	1034657	0.0178973	0.753613
combined sample	[V]	freshWater	79	1145	71859	1048606	0.953421	1.00682
lignocellulosic sample	[A]	bagasse	1	6	187749	507810	0.682645	0.450788
lignocellulosic sample	[A]	farmSoil	2	5	133771	561788	0.62627	1.67985
lignocellulosic sample	[A]	termiteGut	0	7	67111	628448	1	0
lignocellulosic sample	[A]	wallabyGut	1	6	64352	631207	0.493171	1.63478
lignocellulosic sample	[A]	compost	3	4	168190	527369	0.370801	2.35167
lignocellulosic sample	[A]	peatSwampForest	0	7	74386	621173	1	0
lignocellulosic sample	[BQ]	bagasse	3	11	187747	507805	0.771395	0.737654
lignocellulosic sample	[BQ]	farmSoil	5	9	133768	561784	0.164165	2.33316
lignocellulosic sample	[BQ]	termiteGut	0	14	67111	628441	0.388077	0
lignocellulosic sample	[BQ]	wallabyGut	0	14	64353	631199	0.633351	0
lignocellulosic sample	[BQ]	compost	4	10	168189	527363	0.755044	1.25422
lignocellulosic sample	[BQ]	peatSwampForest	2	12	74384	621168	0.655879	1.3918
lignocellulosic sample	[B]	bagasse	0	0	187750	507816	1	nan
lignocellulosic sample	[B]	farmSoil	0	0	133773	561793	1	nan
lignocellulosic sample	[B]	termiteGut	0	0	67111	628455	1	nan
lignocellulosic sample	[B]	wallabyGut	0	0	64353	631213	1	nan
lignocellulosic sample	[B]	compost	0	0	168193	527373	1	nan
lignocellulosic sample	[B]	peatSwampForest	0	0	74386	621180	1	nan
lignocellulosic sample	[CE]	bagasse	10	13	187740	507803	0.097259	2.08063
lignocellulosic sample	[CE]	farmSoil	6	17	133767	561776	0.425432	1.48223
lignocellulosic sample	[CE]	termiteGut	1	22	67110	628433	0.720301	0.425646
lignocellulosic sample	[CE]	wallabyGut	1	22	64352	631191	0.718046	0.445837
lignocellulosic sample	[CE]	compost	4	19	168189	527354	0.626836	0.660102
lignocellulosic sample	[CE]	peatSwampForest	1	22	74385	621158	0.50535	0.379572
lignocellulosic sample	[CHR]	bagasse	8	15	187742	507801	0.480145	1.44255
lignocellulosic sample	[CHR]	farmSoil	2	21	133771	561772	0.290124	0.399953
lignocellulosic sample	[CHR]	termiteGut	0	23	67111	628432	0.161485	0
lignocellulosic sample	[CHR]	wallabyGut	2	21	64351	631192	1	0.934151
lignocellulosic sample	[CHR]	compost	8	15	168185	527358	0.229483	1.67231
lignocellulosic sample	[CHR]	peatSwampForest	3	20	74383	621160	0.730913	1.25262
lignocellulosic sample	[CH]	bagasse	3	2	187747	507814	0.125634	4.05717
lignocellulosic sample	[CH]	farmSoil	0	5	133773	561788	0.590783	0
lignocellulosic sample	[CH]	termiteGut	0	5	67111	628450	1	0
lignocellulosic sample	[CH]	wallabyGut	1	4	64352	631209	0.384558	2.45217
lignocellulosic sample	[CH]	compost	1	4	168192	527369	1	0.783879
lignocellulosic sample	[CH]	peatSwampForest	0	5	74386	621175	1	0
lignocellulosic sample	[CO]	bagasse	5	3	187745	507813	0.0376341	4.508
lignocellulosic sample	[CO]	farmSoil	0	8	133773	561785	0.367518	0
lignocellulosic sample	[CO]	termiteGut	0	8	67111	628447	1	0
lignocellulosic sample	[CO]	wallabyGut	0	8	64353	631205	1	0
lignocellulosic sample	[CO]	compost	3	5	168190	527368	0.410365	1.88133
lignocellulosic sample	[CO]	peatSwampForest	0	8	74386	621172	1	0
lignocellulosic sample	[CP]	bagasse	14	38	187736	507778	1	0.996485
lignocellulosic sample	[CP]	farmSoil	11	41	133762	561752	0.724927	1.12673
lignocellulosic sample	[CP]	termiteGut	0	52	67111	628403	0.00850101	0
lignocellulosic sample	[CP]	wallabyGut	0	52	64353	631161	0.0136073	0
lignocellulosic sample	[CP]	compost	22	30	168171	527343	0.00509062	2.29955
lignocellulosic sample	[CP]	peatSwampForest	5	47	74381	621133	1	0.888372
lignocellulosic sample	[CR]	bagasse	9	34	187741	507782	0.491752	0.715948
lignocellulosic sample	[CR]	farmSoil	11	32	133762	561761	0.330876	1.44365
lignocellulosic sample	[CR]	termiteGut	0	43	67111	628412	0.0195297	0
lignocellulosic sample	[CR]	wallabyGut	0	43	64353	631170	0.0307611	0
lignocellulosic sample	[CR]	compost	13	30	168180	527343	0.373176	1.35875
lignocellulosic sample	[CR]	peatSwampForest	10	33	74376	621147	0.021346	2.53074
lignocellulosic sample	[C]	bagasse	781	2239	186969	505577	0.162524	0.943224
lignocellulosic sample	[C]	farmSoil	537	2483	133236	559310	0.0440976	0.90788
lignocellulosic sample	[C]	termiteGut	419	2601	66692	625854	8.18367e-14	1.51173
lignocellulosic sample	[C]	wallabyGut	79	2941	64274	628272	1.20914e-48	0.26257
lignocellulosic sample	[C]	compost	751	2269	167442	525104	0.382585	1.03797
lignocellulosic sample	[C]	peatSwampForest	453	2567	73933	618613	3.29378e-13	1.47657
lignocellulosic sample	[DZ]	bagasse	0	3	187750	507813	0.568382	0
lignocellulosic sample	[DZ]	farmSoil	0	3	133773	561790	1	0
lignocellulosic sample	[DZ]	termiteGut	0	3	67111	628452	1	0
lignocellulosic sample	[DZ]	wallabyGut	0	3	64353	631210	1	0
lignocellulosic sample	[DZ]	compost	0	3	168193	527370	1	0
lignocellulosic sample	[DZ]	peatSwampForest	3	0	74383	621180	0.00122305	inf
lignocellulosic sample	[D]	bagasse	77	208	187673	507608	1	1.00128
lignocellulosic sample	[D]	farmSoil	36	249	133737	561544	0.00415096	0.607065
lignocellulosic sample	[D]	termiteGut	52	233	67059	628222	7.63145e-06	2.09076
lignocellulosic sample	[D]	wallabyGut	24	261	64329	630952	0.758585	0.901904
lignocellulosic sample	[D]	compost	76	209	168117	527164	0.332782	1.14025
lignocellulosic sample	[D]	peatSwampForest	20	265	74366	620915	0.0438162	0.630147
lignocellulosic sample	[EF]	bagasse	9	64	187741	507752	0.00348426	0.380325
lignocellulosic sample	[EF]	farmSoil	14	59	133759	561734	1	0.996515
lignocellulosic sample	[EF]	termiteGut	3	70	67108	628385	0.160239	0.401305
lignocellulosic sample	[EF]	wallabyGut	3	70	64350	631143	0.156971	0.420342
lignocellulosic sample	[EF]	compost	20	53	168173	527320	0.496844	1.18324
lignocellulosic sample	[EF]	peatSwampForest	24	49	74362	621131	3.01564e-07	4.09117
lignocellulosic sample	[EG]	bagasse	12	31	187738	507785	0.86471	1.047
lignocellulosic sample	[EG]	farmSoil	3	40	133770	561753	0.0501776	0.314955
lignocellulosic sample	[EG]	termiteGut	4	39	67107	628416	1	0.96045
lignocellulosic sample	[EG]	wallabyGut	0	43	64353	631170	0.0307611	0
lignocellulosic sample	[EG]	compost	17	26	168176	527347	0.0304561	2.05026
lignocellulosic sample	[EG]	peatSwampForest	7	36	74379	621144	0.218401	1.62382
lignocellulosic sample	[EH]	bagasse	44	121	187706	507695	1	0.98354
lignocellulosic sample	[EH]	farmSoil	40	125	133733	561668	0.113337	1.34397
lignocellulosic sample	[EH]	termiteGut	4	161	67107	628294	0.000504854	0.23261
lignocellulosic sample	[EH]	wallabyGut	2	163	64351	631050	3.6483e-05	0.120324
lignocellulosic sample	[EH]	compost	44	121	168149	527252	0.467012	1.14023
lignocellulosic sample	[EH]	peatSwampForest	31	134	74355	621046	0.00218298	1.93228
lignocellulosic sample	[EJ]	bagasse	6	4	187744	507812	0.0286825	4.05722
lignocellulosic sample	[EJ]	farmSoil	2	8	133771	561785	1	1.0499
lignocellulosic sample	[EJ]	termiteGut	1	9	67110	628446	1	1.04049
lignocellulosic sample	[EJ]	wallabyGut	0	10	64353	631203	0.613836	0
lignocellulosic sample	[EJ]	compost	1	9	168192	527364	0.468293	0.348388
lignocellulosic sample	[EJ]	peatSwampForest	0	10	74386	621170	0.613573	0
lignocellulosic sample	[EM]	bagasse	5	28	187745	507788	0.168502	0.482977
lignocellulosic sample	[EM]	farmSoil	3	30	133770	561763	0.184325	0.419947
lignocellulosic sample	[EM]	termiteGut	5	28	67106	628427	0.243979	1.67227
lignocellulosic sample	[EM]	wallabyGut	1	32	64352	631181	0.362783	0.306508
lignocellulosic sample	[EM]	compost	13	20	168180	527353	0.0639719	2.03817
lignocellulosic sample	[EM]	peatSwampForest	6	27	74380	621153	0.158694	1.85579
lignocellulosic sample	[EP]	bagasse	67	213	187683	507603	0.281205	0.850735
lignocellulosic sample	[EP]	farmSoil	64	216	133709	561577	0.129172	1.24444
lignocellulosic sample	[EP]	termiteGut	13	267	67098	628188	0.00311082	0.45584
lignocellulosic sample	[EP]	wallabyGut	5	275	64348	630938	4.7835e-07	0.178274
lignocellulosic sample	[EP]	compost	119	161	168074	527212	1.62608e-11	2.31849
lignocellulosic sample	[EP]	peatSwampForest	12	268	74374	620912	0.000204655	0.373814
lignocellulosic sample	[EQ]	bagasse	15	68	187735	507748	0.0824192	0.596603
lignocellulosic sample	[EQ]	farmSoil	17	66	133756	561727	0.7805	1.08173
lignocellulosic sample	[EQ]	termiteGut	0	83	67111	628372	0.000513023	0
lignocellulosic sample	[EQ]	wallabyGut	0	83	64353	631130	0.000487439	0
lignocellulosic sample	[EQ]	compost	27	56	168166	527317	0.0943435	1.51185
lignocellulosic sample	[EQ]	peatSwampForest	24	59	74362	621121	4.00902e-06	3.39769
lignocellulosic sample	[ER]	bagasse	39	79	187711	507737	0.146532	1.33532
lignocellulosic sample	[ER]	farmSoil	23	95	133750	561698	0.907302	1.01675
lignocellulosic sample	[ER]	termiteGut	1	117	67110	628338	0.000136181	0.080024
lignocellulosic sample	[ER]	wallabyGut	3	115	64350	631098	0.00655968	0.255842
lignocellulosic sample	[ER]	compost	42	76	168151	527297	0.00507715	1.73297
lignocellulosic sample	[ER]	peatSwampForest	10	108	74376	621072	0.550512	0.773188
lignocellulosic sample	[ET]	bagasse	20	20	187730	507796	0.00204064	2.70493
lignocellulosic sample	[ET]	farmSoil	3	37	133770	561756	0.0691409	0.340493
lignocellulosic sample	[ET]	termiteGut	3	37	67108	628418	1	0.759266
lignocellulosic sample	[ET]	wallabyGut	1	39	64352	631174	0.176503	0.251491
lignocellulosic sample	[ET]	compost	13	27	168180	527346	0.26596	1.50974
lignocellulosic sample	[ET]	peatSwampForest	0	40	74386	621140	0.0189358	0
lignocellulosic sample	[E]	bagasse	895	2242	186855	505574	0.0529916	1.08011
lignocellulosic sample	[E]	farmSoil	608	2529	133165	559264	0.8381	1.00967
lignocellulosic sample	[E]	termiteGut	186	2951	66925	625504	5.8371e-14	0.589095
lignocellulosic sample	[E]	wallabyGut	101	3036	64252	628177	2.16331e-40	0.325248
lignocellulosic sample	[E]	compost	941	2196	167252	525177	1.07113e-13	1.34552
lignocellulosic sample	[E]	peatSwampForest	406	2731	73980	618449	7.17709e-05	1.24278
lignocellulosic sample	[FE]	bagasse	1	9	187749	507807	0.305653	0.300524
lignocellulosic sample	[FE]	farmSoil	3	7	133770	561786	0.417273	1.79985
lignocellulosic sample	[FE]	termiteGut	0	10	67111	628445	0.612848	0
lignocellulosic sample	[FE]	wallabyGut	1	9	64352	631204	1	1.08985
lignocellulosic sample	[FE]	compost	4	6	168189	527367	0.268083	2.09037
lignocellulosic sample	[FE]	peatSwampForest	1	9	74385	621171	1	0.927862
lignocellulosic sample	[FGR]	bagasse	4	15	187746	507801	0.796356	0.72126
lignocellulosic sample	[FGR]	farmSoil	2	17	133771	561776	0.558621	0.494063
lignocellulosic sample	[FGR]	termiteGut	3	16	67108	628439	0.421166	1.75586
lignocellulosic sample	[FGR]	wallabyGut	1	18	64352	631195	1	0.544915
lignocellulosic sample	[FGR]	compost	8	11	168185	527362	0.102067	2.28044
lignocellulosic sample	[FGR]	peatSwampForest	1	18	74385	621162	0.714075	0.463924
lignocellulosic sample	[FH]	bagasse	0	1	187750	507815	1	0
lignocellulosic sample	[FH]	farmSoil	1	0	133772	561793	0.192323	inf
lignocellulosic sample	[FH]	termiteGut	0	1	67111	628454	1	0
lignocellulosic sample	[FH]	wallabyGut	0	1	64353	631212	1	0
lignocellulosic sample	[FH]	compost	0	1	168193	527372	1	0
lignocellulosic sample	[FH]	peatSwampForest	0	1	74386	621179	1	0
lignocellulosic sample	[FJ]	bagasse	4	3	187746	507813	0.0904184	3.60638
lignocellulosic sample	[FJ]	farmSoil	3	4	133770	561789	0.135081	3.14975
lignocellulosic sample	[FJ]	termiteGut	0	7	67111	628448	1	0
lignocellulosic sample	[FJ]	wallabyGut	0	7	64353	631206	1	0
lignocellulosic sample	[FJ]	compost	0	7	168193	527366	0.207272	0
lignocellulosic sample	[FJ]	peatSwampForest	0	7	74386	621173	1	0
lignocellulosic sample	[FP]	bagasse	9	19	187741	507797	0.52712	1.28121
lignocellulosic sample	[FP]	farmSoil	3	25	133770	561768	0.340028	0.503941
lignocellulosic sample	[FP]	termiteGut	1	27	67110	628428	0.515512	0.34682
lignocellulosic sample	[FP]	wallabyGut	0	28	64353	631185	0.105901	0
lignocellulosic sample	[FP]	compost	2	26	168191	527347	0.0437185	0.241185
lignocellulosic sample	[FP]	peatSwampForest	13	15	74373	621165	1.87811e-06	7.23842
lignocellulosic sample	[FR]	bagasse	12	30	187738	507786	0.862095	1.0819
lignocellulosic sample	[FR]	farmSoil	3	39	133770	561754	0.0490315	0.323031
lignocellulosic sample	[FR]	termiteGut	6	36	67105	628419	0.2925	1.56079
lignocellulosic sample	[FR]	wallabyGut	1	41	64352	631172	0.178446	0.239222
lignocellulosic sample	[FR]	compost	8	34	168185	527339	0.588397	0.737758
lignocellulosic sample	[FR]	peatSwampForest	12	30	74374	621150	0.00113378	3.34068
lignocellulosic sample	[F]	bagasse	201	577	187549	507239	0.492195	0.942146
lignocellulosic sample	[F]	farmSoil	146	632	133627	561161	0.784807	0.970128
lignocellulosic sample	[F]	termiteGut	74	704	67037	627751	0.951568	0.98431
lignocellulosic sample	[F]	wallabyGut	43	735	64310	630478	0.000153182	0.573552
lignocellulosic sample	[F]	compost	202	576	167991	526797	0.241123	1.09973
lignocellulosic sample	[F]	peatSwampForest	112	666	74274	620514	0.00137034	1.40494
lignocellulosic sample	[GC]	bagasse	2	10	187748	507806	0.532956	0.540944
lignocellulosic sample	[GC]	farmSoil	3	9	133770	561784	0.711605	1.39988
lignocellulosic sample	[GC]	termiteGut	1	11	67110	628444	1	0.851308
lignocellulosic sample	[GC]	wallabyGut	1	11	64352	631202	1	0.891689
lignocellulosic sample	[GC]	compost	5	7	168188	527366	0.177279	2.2397
lignocellulosic sample	[GC]	peatSwampForest	0	12	74386	621168	0.630166	0
lignocellulosic sample	[GEPR]	bagasse	117	248	187633	507568	0.033564	1.2762
lignocellulosic sample	[GEPR]	farmSoil	76	289	133697	561504	0.426022	1.10445
lignocellulosic sample	[GEPR]	termiteGut	42	323	67069	628132	0.248042	1.2178
lignocellulosic sample	[GEPR]	wallabyGut	5	360	64348	630853	5.70466e-10	0.136163
lignocellulosic sample	[GEPR]	compost	84	281	168109	527092	0.625298	0.937278
lignocellulosic sample	[GEPR]	peatSwampForest	41	324	74345	620856	0.734494	1.05676
lignocellulosic sample	[GER]	bagasse	16	62	187734	507754	0.2503	0.697973
lignocellulosic sample	[GER]	farmSoil	22	56	133751	561737	0.0600498	1.64995
lignocellulosic sample	[GER]	termiteGut	3	75	67108	628380	0.0852486	0.374548
lignocellulosic sample	[GER]	wallabyGut	1	77	64352	631136	0.00948293	0.127371
lignocellulosic sample	[GER]	compost	31	47	168162	527326	0.00219461	2.06831
lignocellulosic sample	[GER]	peatSwampForest	5	73	74381	621107	0.272723	0.571941
lignocellulosic sample	[GE]	bagasse	9	9	187741	507807	0.0349664	2.70483
lignocellulosic sample	[GE]	farmSoil	0	18	133773	561775	0.0342853	0
lignocellulosic sample	[GE]	termiteGut	0	18	67111	628437	0.409596	0
lignocellulosic sample	[GE]	wallabyGut	3	15	64350	631198	0.22904	1.96177
lignocellulosic sample	[GE]	compost	6	12	168187	527361	0.4077	1.56778
lignocellulosic sample	[GE]	peatSwampForest	0	18	74386	621162	0.249153	0
lignocellulosic sample	[GM]	bagasse	3	21	187747	507795	0.164826	0.386382
lignocellulosic sample	[GM]	farmSoil	8	16	133765	561777	0.113701	2.09987
lignocellulosic sample	[GM]	termiteGut	0	24	67111	628431	0.162901	0
lignocellulosic sample	[GM]	wallabyGut	0	24	64353	631189	0.162416	0
lignocellulosic sample	[GM]	compost	9	15	168184	527358	0.15045	1.88136
lignocellulosic sample	[GM]	peatSwampForest	4	20	74382	621160	0.317264	1.67019
lignocellulosic sample	[GR]	bagasse	0	0	187750	507816	1	nan
lignocellulosic sample	[GR]	farmSoil	0	0	133773	561793	1	nan
lignocellulosic sample	[GR]	termiteGut	0	0	67111	628455	1	nan
lignocellulosic sample	[GR]	wallabyGut	0	0	64353	631213	1	nan
lignocellulosic sample	[GR]	compost	0	0	168193	527373	1	nan
lignocellulosic sample	[GR]	peatSwampForest	0	0	74386	621180	1	nan
lignocellulosic sample	[GT]	bagasse	13	14	187737	507802	0.0272152	2.51165
lignocellulosic sample	[GT]	farmSoil	0	27	133773	561766	0.00558017	0
lignocellulosic sample	[GT]	termiteGut	8	19	67103	628436	0.00309685	3.94326
lignocellulosic sample	[GT]	wallabyGut	0	27	64353	631186	0.171303	0
lignocellulosic sample	[GT]	compost	4	23	168189	527350	0.367953	0.545298
lignocellulosic sample	[GT]	peatSwampForest	2	25	74384	621155	1	0.668052
lignocellulosic sample	[G]	bagasse	709	1950	187041	505866	0.709927	0.983355
lignocellulosic sample	[G]	farmSoil	434	2225	133339	559568	0.000107956	0.818569
lignocellulosic sample	[G]	termiteGut	325	2334	66786	626121	1.36312e-05	1.30544
lignocellulosic sample	[G]	wallabyGut	106	2553	64247	628660	2.13985e-25	0.406273
lignocellulosic sample	[G]	compost	837	1822	167356	525551	1.19304e-17	1.44262
lignocellulosic sample	[G]	peatSwampForest	248	2411	74138	618769	0.0217063	0.858504
lignocellulosic sample	[HC]	bagasse	15	41	187735	507775	1	0.98954
lignocellulosic sample	[HC]	farmSoil	15	41	133758	561752	0.172921	1.5365
lignocellulosic sample	[HC]	termiteGut	8	48	67103	628407	0.252302	1.5608
lignocellulosic sample	[HC]	wallabyGut	1	55	64352	631158	0.0606133	0.178325
lignocellulosic sample	[HC]	compost	13	43	168180	527330	1	0.947945
lignocellulosic sample	[HC]	peatSwampForest	4	52	74382	621128	0.517685	0.642347
lignocellulosic sample	[HE]	bagasse	16	39	187734	507777	0.761411	1.10965
lignocellulosic sample	[HE]	farmSoil	10	45	133763	561748	1	0.933239
lignocellulosic sample	[HE]	termiteGut	3	52	67108	628403	0.367247	0.540234
lignocellulosic sample	[HE]	wallabyGut	2	53	64351	631160	0.238286	0.370116
lignocellulosic sample	[HE]	compost	18	37	168175	527336	0.155482	1.52545
lignocellulosic sample	[HE]	peatSwampForest	6	49	74380	621131	0.829723	1.02254
lignocellulosic sample	[HI]	bagasse	3	36	187747	507780	0.00578965	0.225383
lignocellulosic sample	[HI]	farmSoil	3	36	133770	561757	0.0688369	0.349952
lignocellulosic sample	[HI]	termiteGut	22	17	67089	628438	4.47653e-13	12.1223
lignocellulosic sample	[HI]	wallabyGut	5	34	64348	631179	0.404096	1.44248
lignocellulosic sample	[HI]	compost	6	33	168187	527340	0.261515	0.57008
lignocellulosic sample	[HI]	peatSwampForest	0	39	74386	621141	0.0188411	0
lignocellulosic sample	[HJ]	bagasse	3	9	187747	507807	1	0.90158
lignocellulosic sample	[HJ]	farmSoil	4	8	133769	561785	0.262493	2.09983
lignocellulosic sample	[HJ]	termiteGut	0	12	67111	628443	0.620743	0
lignocellulosic sample	[HJ]	wallabyGut	0	12	64353	631201	0.618382	0
lignocellulosic sample	[HJ]	compost	4	8	168189	527365	0.500197	1.56777
lignocellulosic sample	[HJ]	peatSwampForest	1	11	74385	621169	1	0.759157
lignocellulosic sample	[HQ]	bagasse	3	2	187747	507814	0.125634	4.05717
lignocellulosic sample	[HQ]	farmSoil	0	5	133773	561788	0.590783	0
lignocellulosic sample	[HQ]	termiteGut	0	5	67111	628450	1	0
lignocellulosic sample	[HQ]	wallabyGut	0	5	64353	631208	1	0
lignocellulosic sample	[HQ]	compost	2	3	168191	527370	0.600461	2.09036
lignocellulosic sample	[HQ]	peatSwampForest	0	5	74386	621175	1	0
lignocellulosic sample	[HR]	bagasse	2	16	187748	507800	0.183741	0.338086
lignocellulosic sample	[HR]	farmSoil	6	12	133767	561781	0.13623	2.09985
lignocellulosic sample	[HR]	termiteGut	3	15	67108	628440	0.248593	1.87292
lignocellulosic sample	[HR]	wallabyGut	1	17	64352	631196	1	0.57697
lignocellulosic sample	[HR]	compost	3	15	168190	527358	0.589165	0.627098
lignocellulosic sample	[HR]	peatSwampForest	3	15	74383	621165	0.432106	1.67018
lignocellulosic sample	[H]	bagasse	299	692	187451	507124	0.0263602	1.16894
lignocellulosic sample	[H]	farmSoil	205	786	133568	561007	0.242339	1.09546
lignocellulosic sample	[H]	termiteGut	54	937	67057	627518	1.94347e-06	0.539307
lignocellulosic sample	[H]	wallabyGut	37	954	64316	630259	3.03024e-11	0.380061
lignocellulosic sample	[H]	compost	277	714	167916	526659	0.00668761	1.2168
lignocellulosic sample	[H]	peatSwampForest	119	872	74267	620308	0.181057	1.13983
lignocellulosic sample	[IM]	bagasse	3	5	187747	507811	0.452346	1.62286
lignocellulosic sample	[IM]	farmSoil	1	7	133772	561786	1	0.59994
lignocellulosic sample	[IM]	termiteGut	3	5	67108	628450	0.0346915	5.61885
lignocellulosic sample	[IM]	wallabyGut	1	7	64352	631206	0.540062	1.40124
lignocellulosic sample	[IM]	compost	0	8	168193	527365	0.211986	0
lignocellulosic sample	[IM]	peatSwampForest	0	8	74386	621172	1	0
lignocellulosic sample	[IQR]	bagasse	62	226	187688	507590	0.0393589	0.741925
lignocellulosic sample	[IQR]	farmSoil	68	220	133705	561573	0.0616706	1.29821
lignocellulosic sample	[IQR]	termiteGut	3	285	67108	628170	2.60735e-09	0.0985325
lignocellulosic sample	[IQR]	wallabyGut	3	285	64350	630928	5.4615e-09	0.103207
lignocellulosic sample	[IQR]	compost	111	177	168082	527196	6.05106e-08	1.96698
lignocellulosic sample	[IQR]	peatSwampForest	41	247	74345	620933	0.0562329	1.38637
lignocellulosic sample	[IQ]	bagasse	38	138	187712	507678	0.125915	0.744733
lignocellulosic sample	[IQ]	farmSoil	37	139	133736	561654	0.565771	1.11791
lignocellulosic sample	[IQ]	termiteGut	20	156	67091	628299	0.442344	1.20063
lignocellulosic sample	[IQ]	wallabyGut	1	175	64352	631038	1.38588e-06	0.0560345
lignocellulosic sample	[IQ]	compost	54	122	168139	527251	0.0522571	1.38798
lignocellulosic sample	[IQ]	peatSwampForest	26	150	74360	621030	0.0868805	1.44762
lignocellulosic sample	[IR]	bagasse	3	10	187747	507806	1	0.811421
lignocellulosic sample	[IR]	farmSoil	4	9	133769	561784	0.291696	1.86651
lignocellulosic sample	[IR]	termiteGut	0	13	67111	628442	0.62878	0
lignocellulosic sample	[IR]	wallabyGut	0	13	64353	631200	0.62483	0
lignocellulosic sample	[IR]	compost	4	9	168189	527364	0.529077	1.39358
lignocellulosic sample	[IR]	peatSwampForest	2	11	74384	621169	0.642194	1.51833
lignocellulosic sample	[I]	bagasse	230	843	187520	506973	3.04977e-05	0.737628
lignocellulosic sample	[I]	farmSoil	221	852	133552	560941	0.26094	1.08948
lignocellulosic sample	[I]	termiteGut	97	976	67014	627479	0.534692	0.930584
lignocellulosic sample	[I]	wallabyGut	28	1045	64325	630168	4.39808e-18	0.262493
lignocellulosic sample	[I]	compost	341	732	167852	526641	1.58959e-08	1.46161
lignocellulosic sample	[I]	peatSwampForest	156	917	74230	620263	9.08423e-05	1.42152
lignocellulosic sample	[JD]	bagasse	1	1	187749	507815	0.466989	2.70475
lignocellulosic sample	[JD]	farmSoil	1	1	133772	561792	0.347657	4.19962
lignocellulosic sample	[JD]	termiteGut	0	2	67111	628453	1	0
lignocellulosic sample	[JD]	wallabyGut	0	2	64353	631211	1	0
lignocellulosic sample	[JD]	compost	0	2	168193	527371	1	0
lignocellulosic sample	[JD]	peatSwampForest	0	2	74386	621178	1	0
lignocellulosic sample	[J]	bagasse	595	1256	187155	506560	9.2012e-07	1.2822
lignocellulosic sample	[J]	farmSoil	245	1606	133528	560187	9.65036e-12	0.640002
lignocellulosic sample	[J]	termiteGut	224	1627	66887	626828	0.00051529	1.29023
lignocellulosic sample	[J]	wallabyGut	112	1739	64241	629474	5.9269e-07	0.631079
lignocellulosic sample	[J]	compost	481	1370	167712	526003	0.0727986	1.10116
lignocellulosic sample	[J]	peatSwampForest	194	1657	74192	619523	0.792153	0.977641
lignocellulosic sample	[KB]	bagasse	0	5	187750	507811	0.333048	0
lignocellulosic sample	[KB]	farmSoil	0	5	133773	561788	0.590783	0
lignocellulosic sample	[KB]	termiteGut	0	5	67111	628450	1	0
lignocellulosic sample	[KB]	wallabyGut	1	4	64352	631209	0.384558	2.45217
lignocellulosic sample	[KB]	compost	1	4	168192	527369	1	0.783879
lignocellulosic sample	[KB]	peatSwampForest	3	2	74383	621178	0.0103525	12.5266
lignocellulosic sample	[KE]	bagasse	10	26	187740	507790	0.853475	1.04029
lignocellulosic sample	[KE]	farmSoil	12	24	133761	561769	0.0530342	2.0999
lignocellulosic sample	[KE]	termiteGut	2	34	67109	628421	0.57602	0.550834
lignocellulosic sample	[KE]	wallabyGut	2	34	64351	631179	0.770364	0.576963
lignocellulosic sample	[KE]	compost	10	26	168183	527347	0.565084	1.20598
lignocellulosic sample	[KE]	peatSwampForest	0	36	74386	621144	0.028777	0
lignocellulosic sample	[KG]	bagasse	31	34	187719	507782	0.000384194	2.46633
lignocellulosic sample	[KG]	farmSoil	11	54	133762	561739	0.753565	0.855462
lignocellulosic sample	[KG]	termiteGut	0	65	67111	628390	0.00248661	0
lignocellulosic sample	[KG]	wallabyGut	3	62	64350	631151	0.28122	0.474585
lignocellulosic sample	[KG]	compost	14	51	168179	527322	0.771915	0.86072
lignocellulosic sample	[KG]	peatSwampForest	6	59	74380	621121	0.842309	0.849218
lignocellulosic sample	[KH]	bagasse	0	0	187750	507816	1	nan
lignocellulosic sample	[KH]	farmSoil	0	0	133773	561793	1	nan
lignocellulosic sample	[KH]	termiteGut	0	0	67111	628455	1	nan
lignocellulosic sample	[KH]	wallabyGut	0	0	64353	631213	1	nan
lignocellulosic sample	[KH]	compost	0	0	168193	527373	1	nan
lignocellulosic sample	[KH]	peatSwampForest	0	0	74386	621180	1	nan
lignocellulosic sample	[KL]	bagasse	19	62	187731	507754	0.532709	0.828856
lignocellulosic sample	[KL]	farmSoil	11	70	133762	561723	0.258037	0.659909
lignocellulosic sample	[KL]	termiteGut	5	76	67106	628379	0.350336	0.616051
lignocellulosic sample	[KL]	wallabyGut	4	77	64349	631136	0.247022	0.509507
lignocellulosic sample	[KL]	compost	28	53	168165	527320	0.0369794	1.65661
lignocellulosic sample	[KL]	peatSwampForest	14	67	74372	621113	0.0691995	1.74508
lignocellulosic sample	[KNU]	bagasse	2	0	187748	507816	0.0728587	inf
lignocellulosic sample	[KNU]	farmSoil	0	2	133773	561791	1	0
lignocellulosic sample	[KNU]	termiteGut	0	2	67111	628453	1	0
lignocellulosic sample	[KNU]	wallabyGut	0	2	64353	631211	1	0
lignocellulosic sample	[KNU]	compost	0	2	168193	527371	1	0
lignocellulosic sample	[KNU]	peatSwampForest	0	2	74386	621178	1	0
lignocellulosic sample	[KR]	bagasse	22	117	187728	507699	0.00217689	0.508527
lignocellulosic sample	[KR]	farmSoil	52	87	133721	561706	7.12734e-07	2.51069
lignocellulosic sample	[KR]	termiteGut	9	130	67102	628325	0.249754	0.648258
lignocellulosic sample	[KR]	wallabyGut	7	132	64346	631081	0.105152	0.520101
lignocellulosic sample	[KR]	compost	33	106	168160	527267	1	0.976149
lignocellulosic sample	[KR]	peatSwampForest	16	123	74370	621057	0.682235	1.0863
lignocellulosic sample	[KT]	bagasse	29	58	187721	507758	0.185065	1.35243
lignocellulosic sample	[KT]	farmSoil	14	73	133759	561720	0.585763	0.805382
lignocellulosic sample	[KT]	termiteGut	2	85	67109	628370	0.0164172	0.220316
lignocellulosic sample	[KT]	wallabyGut	3	84	64350	631129	0.0631956	0.350277
lignocellulosic sample	[KT]	compost	30	57	168163	527316	0.0324177	1.65039
lignocellulosic sample	[KT]	peatSwampForest	9	78	74377	621102	1	0.963545
lignocellulosic sample	[K]	bagasse	526	1076	187224	506740	2.42095e-07	1.32311
lignocellulosic sample	[K]	farmSoil	262	1340	133511	560453	0.00315067	0.820765
lignocellulosic sample	[K]	termiteGut	150	1452	66961	627003	0.734712	0.967325
lignocellulosic sample	[K]	wallabyGut	67	1535	64286	629678	1.3675e-14	0.427532
lignocellulosic sample	[K]	compost	455	1147	167738	526226	0.000101272	1.24448
lignocellulosic sample	[K]	peatSwampForest	142	1460	74244	619720	0.0168938	0.811838
lignocellulosic sample	[LKJ]	bagasse	5	19	187745	507797	0.647381	0.711768
lignocellulosic sample	[LKJ]	farmSoil	3	21	133770	561772	0.603867	0.599934
lignocellulosic sample	[LKJ]	termiteGut	1	23	67110	628432	0.724314	0.407139
lignocellulosic sample	[LKJ]	wallabyGut	0	24	64353	631189	0.162416	0
lignocellulosic sample	[LKJ]	compost	13	11	168180	527362	0.00150942	3.70583
lignocellulosic sample	[LKJ]	peatSwampForest	2	22	74384	621158	1	0.759154
lignocellulosic sample	[LK]	bagasse	8	38	187742	507778	0.183061	0.569402
lignocellulosic sample	[LK]	farmSoil	6	40	133767	561753	0.352125	0.629923
lignocellulosic sample	[LK]	termiteGut	16	30	67095	628425	3.26574e-06	4.99531
lignocellulosic sample	[LK]	wallabyGut	4	42	64349	631171	1	0.934149
lignocellulosic sample	[LK]	compost	10	36	168183	527337	0.863339	0.870971
lignocellulosic sample	[LK]	peatSwampForest	2	44	74384	621136	0.230405	0.379564
lignocellulosic sample	[LO]	bagasse	0	4	187750	507812	0.579848	0
lignocellulosic sample	[LO]	farmSoil	0	4	133773	561789	1	0
lignocellulosic sample	[LO]	termiteGut	0	4	67111	628451	1	0
lignocellulosic sample	[LO]	wallabyGut	0	4	64353	631209	1	0
lignocellulosic sample	[LO]	compost	0	4	168193	527369	0.57843	0
lignocellulosic sample	[LO]	peatSwampForest	4	0	74382	621180	0.000130792	inf
lignocellulosic sample	[LR]	bagasse	16	28	187734	507788	0.174504	1.54562
lignocellulosic sample	[LR]	farmSoil	8	36	133765	561757	1	0.93324
lignocellulosic sample	[LR]	termiteGut	1	43	67110	628412	0.122881	0.217765
lignocellulosic sample	[LR]	wallabyGut	3	41	64350	631172	0.79527	0.717689
lignocellulosic sample	[LR]	compost	9	35	168184	527338	0.724695	0.806267
lignocellulosic sample	[LR]	peatSwampForest	7	37	74379	621143	0.228996	1.57993
lignocellulosic sample	[LU]	bagasse	0	2	187750	507814	1	0
lignocellulosic sample	[LU]	farmSoil	0	2	133773	561791	1	0
lignocellulosic sample	[LU]	termiteGut	0	2	67111	628453	1	0
lignocellulosic sample	[LU]	wallabyGut	1	1	64352	631212	0.176478	9.80874
lignocellulosic sample	[LU]	compost	1	1	168192	527372	0.425144	3.13554
lignocellulosic sample	[LU]	peatSwampForest	0	2	74386	621178	1	0
lignocellulosic sample	[L]	bagasse	637	1886	187113	505930	0.0480602	0.913239
lignocellulosic sample	[L]	farmSoil	451	2072	133322	559721	0.0852994	0.913811
lignocellulosic sample	[L]	termiteGut	313	2210	66798	626245	5.81302e-06	1.3278
lignocellulosic sample	[L]	wallabyGut	230	2293	64123	628920	0.83645	0.983797
lignocellulosic sample	[L]	compost	629	1894	167564	525479	0.376196	1.04147
lignocellulosic sample	[L]	peatSwampForest	263	2260	74123	618920	0.698536	0.971692
lignocellulosic sample	[MG]	bagasse	39	112	187711	507704	0.784061	0.941819
lignocellulosic sample	[MG]	farmSoil	49	102	133724	561691	0.000112006	2.01783
lignocellulosic sample	[MG]	termiteGut	2	149	67109	628306	7.61248e-05	0.125671
lignocellulosic sample	[MG]	wallabyGut	2	149	64351	631064	0.000107955	0.131632
lignocellulosic sample	[MG]	compost	40	111	168153	527262	0.506293	1.12995
lignocellulosic sample	[MG]	peatSwampForest	19	132	74367	621048	0.429553	1.20206
lignocellulosic sample	[MI]	bagasse	0	1	187750	507815	1	0
lignocellulosic sample	[MI]	farmSoil	0	1	133773	561792	1	0
lignocellulosic sample	[MI]	termiteGut	0	1	67111	628454	1	0
lignocellulosic sample	[MI]	wallabyGut	0	1	64353	631212	1	0
lignocellulosic sample	[MI]	compost	1	0	168192	527373	0.241807	inf
lignocellulosic sample	[MI]	peatSwampForest	0	1	74386	621179	1	0
lignocellulosic sample	[MJ]	bagasse	8	24	187742	507792	1	0.901578
lignocellulosic sample	[MJ]	farmSoil	5	27	133768	561766	0.822337	0.777695
lignocellulosic sample	[MJ]	termiteGut	1	31	67110	628424	0.363105	0.302067
lignocellulosic sample	[MJ]	wallabyGut	1	31	64352	631182	0.360205	0.316396
lignocellulosic sample	[MJ]	compost	14	18	168179	527355	0.0205813	2.43886
lignocellulosic sample	[MJ]	peatSwampForest	3	29	74383	621151	1	0.863867
lignocellulosic sample	[MNO]	bagasse	1	1	187749	507815	0.466989	2.70475
lignocellulosic sample	[MNO]	farmSoil	0	2	133773	561791	1	0
lignocellulosic sample	[MNO]	termiteGut	0	2	67111	628453	1	0
lignocellulosic sample	[MNO]	wallabyGut	0	2	64353	631211	1	0
lignocellulosic sample	[MNO]	compost	1	1	168192	527372	0.425144	3.13554
lignocellulosic sample	[MNO]	peatSwampForest	0	2	74386	621178	1	0
lignocellulosic sample	[MP]	bagasse	1	2	187749	507814	1	1.35237
lignocellulosic sample	[MP]	farmSoil	0	3	133773	561790	1	0
lignocellulosic sample	[MP]	termiteGut	2	1	67109	628454	0.0261308	18.7294
lignocellulosic sample	[MP]	wallabyGut	0	3	64353	631210	1	0
lignocellulosic sample	[MP]	compost	0	3	168193	527370	1	0
lignocellulosic sample	[MP]	peatSwampForest	0	3	74386	621177	1	0
lignocellulosic sample	[MR]	bagasse	4	42	187746	507774	0.00408082	0.257579
lignocellulosic sample	[MR]	farmSoil	11	35	133762	561758	0.452783	1.3199
lignocellulosic sample	[MR]	termiteGut	1	45	67110	628410	0.126792	0.208086
lignocellulosic sample	[MR]	wallabyGut	1	45	64352	631168	0.123818	0.217957
lignocellulosic sample	[MR]	compost	26	20	168167	527353	2.67975e-06	4.07666
lignocellulosic sample	[MR]	peatSwampForest	3	43	74383	621137	0.477771	0.582595
lignocellulosic sample	[MU]	bagasse	9	16	187741	507800	0.366232	1.52144
lignocellulosic sample	[MU]	farmSoil	3	22	133770	561771	0.454963	0.572663
lignocellulosic sample	[MU]	termiteGut	1	24	67110	628431	0.507592	0.390175
lignocellulosic sample	[MU]	wallabyGut	0	25	64353	631188	0.163748	0
lignocellulosic sample	[MU]	compost	9	16	168184	527357	0.166399	1.76377
lignocellulosic sample	[MU]	peatSwampForest	3	22	74383	621158	0.745521	1.13875
lignocellulosic sample	[M]	bagasse	543	1401	187207	506415	0.357067	1.04845
lignocellulosic sample	[M]	farmSoil	449	1495	133324	560298	2.24234e-05	1.26216
lignocellulosic sample	[M]	termiteGut	220	1724	66891	626731	0.0138145	1.19564
lignocellulosic sample	[M]	wallabyGut	101	1843	64252	629370	3.70484e-11	0.536804
lignocellulosic sample	[M]	compost	458	1486	167735	525887	0.541856	0.966308
lignocellulosic sample	[M]	peatSwampForest	173	1771	74213	619409	0.0100458	0.815314
lignocellulosic sample	[NOU]	bagasse	1	3	187749	507813	1	0.901581
lignocellulosic sample	[NOU]	farmSoil	1	3	133772	561790	0.57445	1.39987
lignocellulosic sample	[NOU]	termiteGut	0	4	67111	628451	1	0
lignocellulosic sample	[NOU]	wallabyGut	1	3	64352	631210	0.321812	3.26957
lignocellulosic sample	[NOU]	compost	1	3	168192	527370	1	1.04517
lignocellulosic sample	[NOU]	peatSwampForest	0	4	74386	621176	1	0
lignocellulosic sample	[NO]	bagasse	0	0	187750	507816	1	nan
lignocellulosic sample	[NO]	farmSoil	0	0	133773	561793	1	nan
lignocellulosic sample	[NO]	termiteGut	0	0	67111	628455	1	nan
lignocellulosic sample	[NO]	wallabyGut	0	0	64353	631213	1	nan
lignocellulosic sample	[NO]	compost	0	0	168193	527373	1	nan
lignocellulosic sample	[NO]	peatSwampForest	0	0	74386	621180	1	nan
lignocellulosic sample	[NT]	bagasse	25	164	187725	507652	7.79089e-06	0.412231
lignocellulosic sample	[NT]	farmSoil	54	135	133719	561658	0.00217034	1.68011
lignocellulosic sample	[NT]	termiteGut	37	152	67074	628303	3.31691e-05	2.2802
lignocellulosic sample	[NT]	wallabyGut	1	188	64352	631025	4.3511e-07	0.0521587
lignocellulosic sample	[NT]	compost	34	155	168159	527218	0.050353	0.687729
lignocellulosic sample	[NT]	peatSwampForest	38	151	74348	621029	0.000131887	2.10208
lignocellulosic sample	[NUO]	bagasse	4	9	187746	507807	0.758023	1.20211
lignocellulosic sample	[NUO]	farmSoil	0	13	133773	561780	0.148619	0
lignocellulosic sample	[NUO]	termiteGut	8	5	67103	628450	6.17812e-06	14.9847
lignocellulosic sample	[NUO]	wallabyGut	0	13	64353	631200	0.62483	0
lignocellulosic sample	[NUO]	compost	1	12	168192	527361	0.210492	0.261289
lignocellulosic sample	[NUO]	peatSwampForest	0	13	74386	621167	0.38511	0
lignocellulosic sample	[NU]	bagasse	97	166	187653	507650	0.00048653	1.58078
lignocellulosic sample	[NU]	farmSoil	33	230	133740	561563	0.00476688	0.602453
lignocellulosic sample	[NU]	termiteGut	60	203	67051	628252	3.32296e-10	2.76939
lignocellulosic sample	[NU]	wallabyGut	2	261	64351	630952	6.27627e-09	0.075133
lignocellulosic sample	[NU]	compost	54	209	168139	527164	0.194497	0.810074
lignocellulosic sample	[NU]	peatSwampForest	17	246	74369	620934	0.027414	0.576989
lignocellulosic sample	[N]	bagasse	42	217	187708	507599	5.95077e-05	0.523393
lignocellulosic sample	[N]	farmSoil	28	231	133745	561562	0.000358172	0.50894
lignocellulosic sample	[N]	termiteGut	119	140	66992	628315	1.99694e-51	7.97211
lignocellulosic sample	[N]	wallabyGut	4	255	64349	630958	4.88627e-07	0.153808
lignocellulosic sample	[N]	compost	59	200	168134	527173	0.663218	0.924953
lignocellulosic sample	[N]	peatSwampForest	7	252	74379	620928	2.55519e-06	0.231893
lignocellulosic sample	[OC]	bagasse	20	32	187730	507784	0.0839509	1.69054
lignocellulosic sample	[OC]	farmSoil	11	41	133762	561752	0.724927	1.12673
lignocellulosic sample	[OC]	termiteGut	1	51	67110	628404	0.0588431	0.183604
lignocellulosic sample	[OC]	wallabyGut	2	50	64351	631163	0.232941	0.392325
lignocellulosic sample	[OC]	compost	14	38	168179	527335	0.628679	1.15521
lignocellulosic sample	[OC]	peatSwampForest	4	48	74382	621132	0.653853	0.695881
lignocellulosic sample	[OK]	bagasse	4	4	187746	507812	0.223915	2.70478
lignocellulosic sample	[OK]	farmSoil	1	7	133772	561786	1	0.59994
lignocellulosic sample	[OK]	termiteGut	0	8	67111	628447	1	0
lignocellulosic sample	[OK]	wallabyGut	0	8	64353	631205	1	0
lignocellulosic sample	[OK]	compost	3	5	168190	527368	0.410365	1.88133
lignocellulosic sample	[OK]	peatSwampForest	0	8	74386	621172	1	0
lignocellulosic sample	[OTN]	bagasse	0	1	187750	507815	1	0
lignocellulosic sample	[OTN]	farmSoil	0	1	133773	561792	1	0
lignocellulosic sample	[OTN]	termiteGut	0	1	67111	628454	1	0
lignocellulosic sample	[OTN]	wallabyGut	0	1	64353	631212	1	0
lignocellulosic sample	[OTN]	compost	1	0	168192	527373	0.241807	inf
lignocellulosic sample	[OTN]	peatSwampForest	0	1	74386	621179	1	0
lignocellulosic sample	[OT]	bagasse	3	3	187747	507813	0.353591	2.70477
lignocellulosic sample	[OT]	farmSoil	0	6	133773	561787	0.603382	0
lignocellulosic sample	[OT]	termiteGut	0	6	67111	628449	1	0
lignocellulosic sample	[OT]	wallabyGut	0	6	64353	631207	1	0
lignocellulosic sample	[OT]	compost	2	4	168191	527369	0.636487	1.56777
lignocellulosic sample	[OT]	peatSwampForest	1	5	74385	621175	0.49269	1.67016
lignocellulosic sample	[OU]	bagasse	15	34	187735	507782	0.62911	1.19329
lignocellulosic sample	[OU]	farmSoil	6	43	133767	561750	0.276579	0.585972
lignocellulosic sample	[OU]	termiteGut	3	46	67108	628409	0.625436	0.610705
lignocellulosic sample	[OU]	wallabyGut	1	48	64352	631165	0.0855494	0.204334
lignocellulosic sample	[OU]	compost	18	31	168175	527342	0.0455774	1.82071
lignocellulosic sample	[OU]	peatSwampForest	6	43	74380	621137	0.645304	1.16524
lignocellulosic sample	[O]	bagasse	381	978	187369	506838	0.391812	1.0538
lignocellulosic sample	[O]	farmSoil	253	1106	133520	560687	0.581637	0.960593
lignocellulosic sample	[O]	termiteGut	145	1214	66966	627241	0.198011	1.11874
lignocellulosic sample	[O]	wallabyGut	49	1310	64304	629903	8.77399e-16	0.366404
lignocellulosic sample	[O]	compost	343	1016	167850	526357	0.357963	1.05867
lignocellulosic sample	[O]	peatSwampForest	188	1171	74198	620009	0.000307053	1.34155
lignocellulosic sample	[PH]	bagasse	5	14	187745	507802	1	0.96598
lignocellulosic sample	[PH]	farmSoil	2	17	133771	561776	0.558621	0.494063
lignocellulosic sample	[PH]	termiteGut	3	16	67108	628439	0.421166	1.75586
lignocellulosic sample	[PH]	wallabyGut	3	16	64350	631197	0.412762	1.83915
lignocellulosic sample	[PH]	compost	3	16	168190	527357	0.592148	0.587903
lignocellulosic sample	[PH]	peatSwampForest	3	16	74383	621164	0.448779	1.56579
lignocellulosic sample	[PR]	bagasse	19	17	187731	507799	0.00108625	3.02316
lignocellulosic sample	[PR]	farmSoil	10	26	133763	561767	0.2037	1.61528
lignocellulosic sample	[PR]	termiteGut	0	36	67111	628419	0.0452702	0
lignocellulosic sample	[PR]	wallabyGut	0	36	64353	631177	0.0746867	0
lignocellulosic sample	[PR]	compost	7	29	168186	527344	0.696748	0.75684
lignocellulosic sample	[PR]	peatSwampForest	0	36	74386	621144	0.028777	0
lignocellulosic sample	[PT]	bagasse	9	7	187741	507809	0.019212	3.47765
lignocellulosic sample	[PT]	farmSoil	1	15	133772	561778	0.337014	0.279968
lignocellulosic sample	[PT]	termiteGut	0	16	67111	628439	0.393114	0
lignocellulosic sample	[PT]	wallabyGut	0	16	64353	631197	0.391062	0
lignocellulosic sample	[PT]	compost	6	10	168187	527363	0.241384	1.88135
lignocellulosic sample	[PT]	peatSwampForest	0	16	74386	621164	0.40463	0
lignocellulosic sample	[P]	bagasse	567	1243	187183	506573	4.38846e-05	1.23449
lignocellulosic sample	[P]	farmSoil	374	1436	133399	560357	0.127736	1.09403
lignocellulosic sample	[P]	termiteGut	84	1726	67027	626729	2.6992e-15	0.45506
lignocellulosic sample	[P]	wallabyGut	31	1779	64322	629434	1.8358e-40	0.17052
lignocellulosic sample	[P]	compost	562	1248	167631	526125	3.13577e-11	1.41337
lignocellulosic sample	[P]	peatSwampForest	192	1618	74194	619562	0.939297	0.99092
lignocellulosic sample	[QC]	bagasse	3	1	187747	507815	0.0627397	8.11435
lignocellulosic sample	[QC]	farmSoil	1	3	133772	561790	0.57445	1.39987
lignocellulosic sample	[QC]	termiteGut	0	4	67111	628451	1	0
lignocellulosic sample	[QC]	wallabyGut	0	4	64353	631209	1	0
lignocellulosic sample	[QC]	compost	0	4	168193	527369	0.57843	0
lignocellulosic sample	[QC]	peatSwampForest	0	4	74386	621176	1	0
lignocellulosic sample	[QK]	bagasse	0	2	187750	507814	1	0
lignocellulosic sample	[QK]	farmSoil	1	1	133772	561792	0.347657	4.19962
lignocellulosic sample	[QK]	termiteGut	0	2	67111	628453	1	0
lignocellulosic sample	[QK]	wallabyGut	0	2	64353	631211	1	0
lignocellulosic sample	[QK]	compost	1	1	168192	527372	0.425144	3.13554
lignocellulosic sample	[QK]	peatSwampForest	0	2	74386	621178	1	0
lignocellulosic sample	[QP]	bagasse	1	1	187749	507815	0.466989	2.70475
lignocellulosic sample	[QP]	farmSoil	0	2	133773	561791	1	0
lignocellulosic sample	[QP]	termiteGut	0	2	67111	628453	1	0
lignocellulosic sample	[QP]	wallabyGut	0	2	64353	631211	1	0
lignocellulosic sample	[QP]	compost	0	2	168193	527371	1	0
lignocellulosic sample	[QP]	peatSwampForest	1	1	74385	621179	0.20245	8.35086
lignocellulosic sample	[QR]	bagasse	34	194	187716	507622	1.83873e-05	0.473932
lignocellulosic sample	[QR]	farmSoil	79	149	133694	561644	4.57924e-08	2.22736
lignocellulosic sample	[QR]	termiteGut	26	202	67085	628253	0.368559	1.2054
lignocellulosic sample	[QR]	wallabyGut	3	225	64350	630988	9.63663e-07	0.130741
lignocellulosic sample	[QR]	compost	64	164	168129	527209	0.188119	1.2237
lignocellulosic sample	[QR]	peatSwampForest	22	206	74364	620974	0.669204	0.891797
lignocellulosic sample	[Q]	bagasse	139	560	187611	507256	1.58818e-05	0.671113
lignocellulosic sample	[Q]	farmSoil	242	457	133531	561336	1.14405e-21	2.22608
lignocellulosic sample	[Q]	termiteGut	3	696	67108	627759	2.01891e-26	0.0403209
lignocellulosic sample	[Q]	wallabyGut	6	693	64347	630520	1.2768e-21	0.0848376
lignocellulosic sample	[Q]	compost	191	508	168002	526865	0.0572689	1.17911
lignocellulosic sample	[Q]	peatSwampForest	118	581	74268	620599	8.14888e-07	1.69713
lignocellulosic sample	[RTKL]	bagasse	8	38	187742	507778	0.183061	0.569402
lignocellulosic sample	[RTKL]	farmSoil	17	29	133756	561764	0.00444441	2.46202
lignocellulosic sample	[RTKL]	termiteGut	0	46	67111	628409	0.0204654	0
lignocellulosic sample	[RTKL]	wallabyGut	4	42	64349	631171	1	0.934149
lignocellulosic sample	[RTKL]	compost	8	38	168185	527335	0.388298	0.660094
lignocellulosic sample	[RTKL]	peatSwampForest	9	37	74377	621143	0.0880701	2.03139
lignocellulosic sample	[R]	bagasse	1103	3697	186647	504119	1.9209e-10	0.80582
lignocellulosic sample	[R]	farmSoil	1132	3668	132641	558125	7.99108e-14	1.29859
lignocellulosic sample	[R]	termiteGut	662	4138	66449	624317	2.7036e-20	1.50309
lignocellulosic sample	[R]	wallabyGut	211	4589	64142	626624	1.43323e-37	0.449189
lignocellulosic sample	[R]	compost	1196	3604	166997	523769	0.236423	1.04082
lignocellulosic sample	[R]	peatSwampForest	496	4304	73890	616876	0.425666	0.962103
lignocellulosic sample	[S]	bagasse	828	2170	186922	505646	0.445597	1.03218
lignocellulosic sample	[S]	farmSoil	684	2314	133089	559479	1.05724e-06	1.24261
lignocellulosic sample	[S]	termiteGut	313	2685	66798	625770	0.145068	1.09207
lignocellulosic sample	[S]	wallabyGut	145	2853	64208	628360	1.06495e-19	0.497377
lignocellulosic sample	[S]	compost	718	2280	167475	525093	0.781143	0.987361
lignocellulosic sample	[S]	peatSwampForest	310	2688	74076	618492	0.553651	0.962917
lignocellulosic sample	[TD]	bagasse	0	2	187750	507814	1	0
lignocellulosic sample	[TD]	farmSoil	1	1	133772	561792	0.347657	4.19962
lignocellulosic sample	[TD]	termiteGut	0	2	67111	628453	1	0
lignocellulosic sample	[TD]	wallabyGut	0	2	64353	631211	1	0
lignocellulosic sample	[TD]	compost	1	1	168192	527372	0.425144	3.13554
lignocellulosic sample	[TD]	peatSwampForest	0	2	74386	621178	1	0
lignocellulosic sample	[TK]	bagasse	93	172	187657	507644	0.00361332	1.46268
lignocellulosic sample	[TK]	farmSoil	65	200	133708	561593	0.0349135	1.36505
lignocellulosic sample	[TK]	termiteGut	27	238	67084	628217	0.754592	1.06237
lignocellulosic sample	[TK]	wallabyGut	5	260	64348	630953	1.98052e-06	0.188564
lignocellulosic sample	[TK]	compost	55	210	168138	527163	0.222255	0.82115
lignocellulosic sample	[TK]	peatSwampForest	20	245	74366	620935	0.110851	0.681609
lignocellulosic sample	[TQ]	bagasse	1	6	187749	507810	0.682645	0.450788
lignocellulosic sample	[TQ]	farmSoil	1	6	133772	561787	1	0.699931
lignocellulosic sample	[TQ]	termiteGut	0	7	67111	628448	1	0
lignocellulosic sample	[TQ]	wallabyGut	2	5	64351	631208	0.131464	3.92353
lignocellulosic sample	[TQ]	compost	3	4	168190	527369	0.370801	2.35167
lignocellulosic sample	[TQ]	peatSwampForest	0	7	74386	621173	1	0
lignocellulosic sample	[T]	bagasse	621	2436	187129	505380	1.00765e-17	0.68848
lignocellulosic sample	[T]	farmSoil	1158	1899	132615	559894	2.92854e-127	2.57452
lignocellulosic sample	[T]	termiteGut	190	2867	66921	625588	1.01898e-11	0.619515
lignocellulosic sample	[T]	wallabyGut	35	3022	64318	628191	2.77066e-82	0.113118
lignocellulosic sample	[T]	compost	711	2346	167482	525027	0.235934	0.950069
lignocellulosic sample	[T]	peatSwampForest	342	2715	74044	618465	0.378892	1.05216
lignocellulosic sample	[UNTP]	bagasse	1	1	187749	507815	0.466989	2.70475
lignocellulosic sample	[UNTP]	farmSoil	1	1	133772	561792	0.347657	4.19962
lignocellulosic sample	[UNTP]	termiteGut	0	2	67111	628453	1	0
lignocellulosic sample	[UNTP]	wallabyGut	0	2	64353	631211	1	0
lignocellulosic sample	[UNTP]	compost	0	2	168193	527371	1	0
lignocellulosic sample	[UNTP]	peatSwampForest	0	2	74386	621178	1	0
lignocellulosic sample	[UW]	bagasse	0	1	187750	507815	1	0
lignocellulosic sample	[UW]	farmSoil	0	1	133773	561792	1	0
lignocellulosic sample	[UW]	termiteGut	0	1	67111	628454	1	0
lignocellulosic sample	[UW]	wallabyGut	0	1	64353	631212	1	0
lignocellulosic sample	[UW]	compost	1	0	168192	527373	0.241807	inf
lignocellulosic sample	[UW]	peatSwampForest	0	1	74386	621179	1	0
lignocellulosic sample	[U]	bagasse	116	270	187634	507546	0.187018	1.16214
lignocellulosic sample	[U]	farmSoil	65	321	133708	561472	0.245385	0.850313
lignocellulosic sample	[U]	termiteGut	40	346	67071	628109	0.605141	1.08264
lignocellulosic sample	[U]	wallabyGut	16	370	64337	630843	0.00020172	0.424013
lignocellulosic sample	[U]	compost	88	298	168105	527075	0.552511	0.925887
lignocellulosic sample	[U]	peatSwampForest	61	325	74325	620855	0.00218368	1.56784
lignocellulosic sample	[V]	bagasse	147	697	187603	507119	7.48949e-11	0.570105
lignocellulosic sample	[V]	farmSoil	200	644	133573	561149	0.00139992	1.30468
lignocellulosic sample	[V]	termiteGut	39	805	67072	627650	9.00194e-08	0.453362
lignocellulosic sample	[V]	wallabyGut	45	799	64308	630414	2.98954e-05	0.552111
lignocellulosic sample	[V]	compost	285	559	167908	526814	3.75679e-10	1.59963
lignocellulosic sample	[V]	peatSwampForest	128	716	74258	620464	5.77651e-05	1.49372
nonLignocellulosic sample	[A]	carcass	1	9	100422	325691	0.469513	0.360358
nonLignocellulosic sample	[A]	humanDistalGut	0	10	44733	381380	0.613093	0
nonLignocellulosic sample	[A]	mouseGut	0	10	66069	360044	0.37856	0
nonLignocellulosic sample	[A]	sludge	8	2	57072	369041	3.61924e-06	25.8649
nonLignocellulosic sample	[A]	marine	0	10	85880	340233	0.228921	0
nonLignocellulosic sample	[A]	freshWater	1	9	71937	354176	1	0.547047
nonLignocellulosic sample	[BQ]	carcass	2	6	100421	325694	1	1.0811
nonLignocellulosic sample	[BQ]	humanDistalGut	0	8	44733	381382	1	0
nonLignocellulosic sample	[BQ]	mouseGut	0	8	66069	360046	0.618597	0
nonLignocellulosic sample	[BQ]	sludge	1	7	57079	369036	1	0.923622
nonLignocellulosic sample	[BQ]	marine	0	8	85880	340235	0.371684	0
nonLignocellulosic sample	[BQ]	freshWater	5	3	71933	354182	0.00488353	8.20629
nonLignocellulosic sample	[B]	carcass	0	2	100423	325698	1	0
nonLignocellulosic sample	[B]	humanDistalGut	2	0	44731	381390	0.0110199	inf
nonLignocellulosic sample	[B]	mouseGut	0	2	66069	360052	1	0
nonLignocellulosic sample	[B]	sludge	0	2	57080	369041	1	0
nonLignocellulosic sample	[B]	marine	0	2	85880	340241	1	0
nonLignocellulosic sample	[B]	freshWater	0	2	71938	354183	1	0
nonLignocellulosic sample	[CE]	carcass	4	7	100419	325693	0.300069	1.85334
nonLignocellulosic sample	[CE]	humanDistalGut	1	10	44732	381380	1	0.852589
nonLignocellulosic sample	[CE]	mouseGut	0	11	66069	360043	0.233593	0
nonLignocellulosic sample	[CE]	sludge	0	11	57080	369032	0.379758	0
nonLignocellulosic sample	[CE]	marine	4	7	85876	340236	0.248656	2.26397
nonLignocellulosic sample	[CE]	freshWater	2	9	71936	354176	1	1.09411
nonLignocellulosic sample	[CHR]	carcass	7	3	100416	325697	0.0024308	7.56811
nonLignocellulosic sample	[CHR]	humanDistalGut	0	10	44733	381380	0.613093	0
nonLignocellulosic sample	[CHR]	mouseGut	2	8	66067	360046	0.659624	1.36243
nonLignocellulosic sample	[CHR]	sludge	0	10	57080	369033	0.377325	0
nonLignocellulosic sample	[CHR]	marine	0	10	85880	340233	0.228921	0
nonLignocellulosic sample	[CHR]	freshWater	1	9	71937	354176	1	0.547047
nonLignocellulosic sample	[CH]	carcass	0	2	100423	325698	1	0
nonLignocellulosic sample	[CH]	humanDistalGut	0	2	44733	381388	1	0
nonLignocellulosic sample	[CH]	mouseGut	0	2	66069	360052	1	0
nonLignocellulosic sample	[CH]	sludge	0	2	57080	369041	1	0
nonLignocellulosic sample	[CH]	marine	1	1	85879	340242	0.362459	3.96188
nonLignocellulosic sample	[CH]	freshWater	1	1	71937	354184	0.30914	4.92353
nonLignocellulosic sample	[CO]	carcass	1	0	100422	325700	0.235667	inf
nonLignocellulosic sample	[CO]	humanDistalGut	0	1	44733	381389	1	0
nonLignocellulosic sample	[CO]	mouseGut	0	1	66069	360053	1	0
nonLignocellulosic sample	[CO]	sludge	0	1	57080	369042	1	0
nonLignocellulosic sample	[CO]	marine	0	1	85880	340242	1	0
nonLignocellulosic sample	[CO]	freshWater	0	1	71938	354184	1	0
nonLignocellulosic sample	[CP]	carcass	4	17	100419	325683	0.79929	0.763115
nonLignocellulosic sample	[CP]	humanDistalGut	5	16	44728	381374	0.0620519	2.66454
nonLignocellulosic sample	[CP]	mouseGut	0	21	66069	360033	0.0629071	0
nonLignocellulosic sample	[CP]	sludge	6	15	57074	369028	0.0524008	2.58631
nonLignocellulosic sample	[CP]	marine	4	17	85876	340226	1	0.932195
nonLignocellulosic sample	[CP]	freshWater	2	19	71936	354166	0.560879	0.518247
nonLignocellulosic sample	[CR]	carcass	9	16	100414	325684	0.15722	1.82442
nonLignocellulosic sample	[CR]	humanDistalGut	0	25	44733	381365	0.103553	0
nonLignocellulosic sample	[CR]	mouseGut	0	25	66069	360029	0.0247136	0
nonLignocellulosic sample	[CR]	sludge	5	20	57075	369023	0.370633	1.6164
nonLignocellulosic sample	[CR]	marine	7	18	85873	340225	0.321088	1.54076
nonLignocellulosic sample	[CR]	freshWater	4	21	71934	354164	1	0.937801
nonLignocellulosic sample	[C]	carcass	391	1142	100032	324558	0.0753026	1.11087
nonLignocellulosic sample	[C]	humanDistalGut	168	1365	44565	380025	0.558884	1.04953
nonLignocellulosic sample	[C]	mouseGut	33	1500	66036	358554	5.15301e-69	0.119453
nonLignocellulosic sample	[C]	sludge	176	1357	56904	367686	0.0266593	0.838045
nonLignocellulosic sample	[C]	marine	466	1067	85414	339176	2.0021e-21	1.73427
nonLignocellulosic sample	[C]	freshWater	299	1234	71639	352951	0.00694399	1.19377
nonLignocellulosic sample	[DZ]	carcass	0	0	100423	325700	1	nan
nonLignocellulosic sample	[DZ]	humanDistalGut	0	0	44733	381390	1	nan
nonLignocellulosic sample	[DZ]	mouseGut	0	0	66069	360054	1	nan
nonLignocellulosic sample	[DZ]	sludge	0	0	57080	369043	1	nan
nonLignocellulosic sample	[DZ]	marine	0	0	85880	340243	1	nan
nonLignocellulosic sample	[DZ]	freshWater	0	0	71938	354185	1	nan
nonLignocellulosic sample	[D]	carcass	50	131	100373	325569	0.219608	1.23801
nonLignocellulosic sample	[D]	humanDistalGut	27	154	44706	381236	0.0672683	1.4951
nonLignocellulosic sample	[D]	mouseGut	11	170	66058	359884	0.000183722	0.352518
nonLignocellulosic sample	[D]	sludge	22	159	57058	368884	0.742994	0.894538
nonLignocellulosic sample	[D]	marine	43	138	85837	340105	0.228489	1.2346
nonLignocellulosic sample	[D]	freshWater	28	153	71910	354032	0.691483	0.90099
nonLignocellulosic sample	[EF]	carcass	6	29	100417	325671	0.432139	0.671004
nonLignocellulosic sample	[EF]	humanDistalGut	9	26	44724	381364	0.00861995	2.95167
nonLignocellulosic sample	[EF]	mouseGut	0	35	66069	360019	0.00424897	0
nonLignocellulosic sample	[EF]	sludge	2	33	57078	369010	0.222104	0.391819
nonLignocellulosic sample	[EF]	marine	15	20	85865	340223	0.00227666	2.97173
nonLignocellulosic sample	[EF]	freshWater	3	32	71935	354153	0.25874	0.461553
nonLignocellulosic sample	[EG]	carcass	10	11	100413	325689	0.0171858	2.94863
nonLignocellulosic sample	[EG]	humanDistalGut	0	21	44733	381369	0.159438	0
nonLignocellulosic sample	[EG]	mouseGut	2	19	66067	360035	0.761088	0.573636
nonLignocellulosic sample	[EG]	sludge	4	17	57076	369026	0.514716	1.5213
nonLignocellulosic sample	[EG]	marine	4	17	85876	340226	1	0.932195
nonLignocellulosic sample	[EG]	freshWater	1	20	71937	354165	0.237722	0.246163
nonLignocellulosic sample	[EH]	carcass	30	82	100393	325618	0.435712	1.18662
nonLignocellulosic sample	[EH]	humanDistalGut	10	102	44723	381288	0.757025	0.835838
nonLignocellulosic sample	[EH]	mouseGut	3	109	66066	359945	1.92374e-05	0.149952
nonLignocellulosic sample	[EH]	sludge	9	103	57071	368940	0.124859	0.564866
nonLignocellulosic sample	[EH]	marine	46	66	85834	340177	4.02689e-07	2.76223
nonLignocellulosic sample	[EH]	freshWater	14	98	71924	354087	0.256029	0.703296
nonLignocellulosic sample	[EJ]	carcass	3	2	100420	325698	0.0889784	4.86504
[truncated: 545 more rows]

## Sheet: CAZy_group
dataType	COG category	sample	A	B	C	D	P-value	oddsRatio
combined sample	AA	bagasse	20	141	187730	933798	0.169136	0.705554
combined sample	AA	farmSoil	27	134	133746	987782	0.0670668	1.48812
combined sample	AA	termiteGut	0	161	67111	1054417	8.34557e-05	0
combined sample	AA	wallabyGut	0	161	64353	1057175	0.000126113	0
combined sample	AA	compost	26	135	168167	953361	0.659067	1.09183
combined sample	AA	peatSwampForest	26	135	74360	1047168	2.33686e-05	2.71217
combined sample	AA	carcass	16	145	100407	1021121	0.677609	1.12219
combined sample	AA	humanDistalGut	0	161	44733	1076795	0.00352631	0
combined sample	AA	mouseGut	0	161	66069	1055459	0.000134454	0
combined sample	AA	sludge	5	156	57075	1064453	0.365856	0.597759
combined sample	AA	marine	32	129	85848	1035680	5.68294e-07	2.99265
combined sample	AA	freshWater	9	152	71929	1049599	0.871523	0.864009
combined sample	CBM	bagasse	132	1286	187618	932653	2.88353e-10	0.510245
combined sample	CBM	farmSoil	255	1163	133518	986753	1.59524e-09	1.62043
combined sample	CBM	termiteGut	166	1252	66945	1053326	5.51032e-10	2.08616
combined sample	CBM	wallabyGut	56	1362	64297	1055974	0.00290982	0.675264
combined sample	CBM	compost	342	1076	167851	952420	2.06632e-09	1.80351
combined sample	CBM	peatSwampForest	68	1350	74318	1045953	0.00458307	0.708914
combined sample	CBM	carcass	70	1348	100353	1019918	1.30427e-08	0.527768
combined sample	CBM	humanDistalGut	40	1378	44693	1075578	0.0246879	0.698575
combined sample	CBM	mouseGut	46	1372	66023	1054248	5.83059e-06	0.535367
combined sample	CBM	sludge	60	1358	57020	1063251	0.1469	0.823873
combined sample	CBM	marine	73	1345	85807	1034464	0.00021178	0.654325
combined sample	CBM	freshWater	110	1308	71828	1048443	0.044499	1.22754
combined sample	GH	bagasse	1622	12688	186128	921251	5.34436e-10	0.632738
combined sample	GH	farmSoil	1684	12626	132089	975290	0.567921	0.98479
combined sample	GH	termiteGut	1974	12336	65137	1042242	1.03304e-09	2.56043
combined sample	GH	wallabyGut	1304	13006	63049	1044330	1.7399e-09	1.66071
combined sample	GH	compost	2509	11801	165684	941695	2.64424e-09	1.2084
combined sample	GH	peatSwampForest	1206	13104	73180	1034199	-7.30964e-10	1.30063
combined sample	GH	carcass	594	13716	99829	1007550	-1.59191e-10	0.437088
combined sample	GH	humanDistalGut	751	13559	43982	1063397	-1.27182e-09	1.33916
combined sample	GH	mouseGut	1154	13156	64915	1042464	1.01461e-09	1.40863
combined sample	GH	sludge	457	13853	56623	1050756	1.71716e-09	0.612183
combined sample	GH	marine	361	13949	85519	1021860	3.9602e-10	0.309238
combined sample	GH	freshWater	694	13616	71244	1036135	-1.42065e-09	0.741273
lignocellulosic sample	AA	bagasse	20	187730	79	507737	0.141419	0.684712
lignocellulosic sample	AA	farmSoil	27	133746	72	561721	0.0544989	1.57497
lignocellulosic sample	AA	termiteGut	0	67111	99	628356	9.9484e-05	0
lignocellulosic sample	AA	wallabyGut	0	64353	99	631114	0.000154629	0
lignocellulosic sample	AA	compost	26	168167	73	527300	0.638885	1.11678
lignocellulosic sample	AA	peatSwampForest	26	74360	73	621107	1.12466e-05	2.97494
lignocellulosic sample	CBM	bagasse	132	187618	887	506929	1.88318e-09	0.40209
lignocellulosic sample	CBM	farmSoil	255	133518	764	561029	5.5188e-06	1.40247
lignocellulosic sample	CBM	termiteGut	166	66945	853	627602	2.42229e-09	1.82442
lignocellulosic sample	CBM	wallabyGut	56	64297	963	630250	1.11211e-05	0.570012
lignocellulosic sample	CBM	compost	342	167851	677	526696	2.00413e-09	1.58516
lignocellulosic sample	CBM	peatSwampForest	68	74318	951	620229	1.21638e-05	0.596742
lignocellulosic sample	GH	bagasse	1622	186128	8677	499139	7.16293e-10	0.501292
lignocellulosic sample	GH	farmSoil	1684	132089	8615	553178	-1.59833e-10	0.818625
lignocellulosic sample	GH	termiteGut	1974	65137	8325	620130	6.95399e-10	2.25745
lignocellulosic sample	GH	wallabyGut	1304	63049	8995	622218	9.18594e-10	1.43067
lignocellulosic sample	GH	compost	2509	165684	7790	519583	0.667972	1.01004
lignocellulosic sample	GH	peatSwampForest	1206	73180	9093	612087	0.000883405	1.10933
nonLignocellulosic sample	AA	carcass	16	100407	46	325654	0.655061	1.12812
nonLignocellulosic sample	AA	humanDistalGut	0	44733	62	381328	0.00155358	0
nonLignocellulosic sample	AA	mouseGut	0	66069	62	359992	5.73368e-05	0
nonLignocellulosic sample	AA	sludge	5	57075	57	368986	0.265244	0.567099
nonLignocellulosic sample	AA	marine	32	85848	30	340213	3.69542e-08	4.22717
nonLignocellulosic sample	AA	freshWater	9	71929	53	354132	0.735644	0.836041
nonLignocellulosic sample	CBM	carcass	70	100353	329	325371	0.0038148	0.689844
nonLignocellulosic sample	CBM	humanDistalGut	40	44693	359	381031	0.870051	0.949919
nonLignocellulosic sample	CBM	mouseGut	46	66023	353	359701	0.0267428	0.709953
nonLignocellulosic sample	CBM	sludge	60	57020	339	368704	0.338818	1.14446
nonLignocellulosic sample	CBM	marine	73	85807	326	339917	0.382251	0.887065
nonLignocellulosic sample	CBM	freshWater	110	71828	289	353896	9.78323e-08	1.87533
nonLignocellulosic sample	GH	carcass	594	99829	3417	322283	1.81086e-11	0.561206
nonLignocellulosic sample	GH	humanDistalGut	751	43982	3260	378130	-9.69112e-10	1.98056
nonLignocellulosic sample	GH	mouseGut	1154	64915	2857	357197	-1.14095e-09	2.22258
nonLignocellulosic sample	GH	sludge	457	56623	3554	365489	0.000145924	0.830004
nonLignocellulosic sample	GH	marine	361	85519	3650	336593	-5.29415e-10	0.389275
nonLignocellulosic sample	GH	freshWater	694	71244	3317	350868	0.471569	1.03041

## Sheet: CAZy_family
dataType	CAZy category	sample	A	B	C	D	P-value	oddsRatio
combined sample	AA1	bagasse	5	38	187745	933901	0.538265	0.654514
combined sample	AA1	carcass	6	37	100417	1021229	0.276103	1.64917
combined sample	AA1	compost	8	35	168185	953461	0.519586	1.2958
combined sample	AA1	farmSoil	6	37	133767	987879	0.637374	1.19758
combined sample	AA1	freshWater	1	42	71937	1049709	0.525033	0.34743
combined sample	AA1	humanDistalGut	0	43	44733	1076913	0.418877	0
combined sample	AA1	marine	5	38	85875	1035771	0.379225	1.58702
combined sample	AA1	mouseGut	0	43	66069	1055577	0.180576	0
combined sample	AA1	peatSwampForest	9	34	74377	1047269	0.00176997	3.7272
combined sample	AA1	sludge	3	40	57077	1064569	0.481229	1.39886
combined sample	AA1	termiteGut	0	43	67111	1054535	0.112171	0
combined sample	AA1	wallabyGut	0	43	64353	1057293	0.177255	0
combined sample	AA10	bagasse	0	4	187750	933935	1	0
combined sample	AA10	carcass	0	4	100423	1021262	1	0
combined sample	AA10	compost	3	1	168190	953495	0.0119687	17.0075
combined sample	AA10	farmSoil	0	4	133773	987912	1	0
combined sample	AA10	freshWater	0	4	71938	1049747	1	0
combined sample	AA10	humanDistalGut	0	4	44733	1076952	1	0
combined sample	AA10	marine	1	3	85879	1035806	0.272842	4.02041
combined sample	AA10	mouseGut	0	4	66069	1055616	1	0
combined sample	AA10	peatSwampForest	0	4	74386	1047299	1	0
combined sample	AA10	sludge	0	4	57080	1064605	1	0
combined sample	AA10	termiteGut	0	4	67111	1054574	1	0
combined sample	AA10	wallabyGut	0	4	64353	1057332	1	0
combined sample	AA3	bagasse	6	74	187744	933865	0.0240792	0.403309
combined sample	AA3	carcass	8	72	100415	1021194	0.694605	1.12997
combined sample	AA3	compost	11	69	168182	953427	0.875969	0.903757
combined sample	AA3	farmSoil	13	67	133760	987849	0.226913	1.43296
combined sample	AA3	freshWater	7	73	71931	1049678	0.358861	1.39931
combined sample	AA3	humanDistalGut	0	80	44733	1076876	0.0791603	0
combined sample	AA3	marine	23	57	85857	1035752	1.94192e-08	4.8678
combined sample	AA3	mouseGut	0	80	66069	1055540	0.0149515	0
combined sample	AA3	peatSwampForest	10	70	74376	1047233	0.0427551	2.01146
combined sample	AA3	sludge	2	78	57078	1064531	0.442379	0.478217
combined sample	AA3	termiteGut	0	80	67111	1054498	0.015214	0
combined sample	AA3	wallabyGut	0	80	64353	1057256	0.0147826	0
combined sample	AA4	bagasse	1	3	187749	933936	0.5194	1.65813
combined sample	AA4	carcass	0	4	100423	1021262	1	0
combined sample	AA4	compost	2	2	168191	953494	0.109448	5.66911
combined sample	AA4	farmSoil	1	3	133772	987913	0.398286	2.46168
combined sample	AA4	freshWater	0	4	71938	1049747	1	0
combined sample	AA4	humanDistalGut	0	4	44733	1076952	1	0
combined sample	AA4	marine	0	4	85880	1035805	1	0
combined sample	AA4	mouseGut	0	4	66069	1055616	1	0
combined sample	AA4	peatSwampForest	0	4	74386	1047299	1	0
combined sample	AA4	sludge	0	4	57080	1064605	1	0
combined sample	AA4	termiteGut	0	4	67111	1054574	1	0
combined sample	AA4	wallabyGut	0	4	64353	1057332	1	0
combined sample	AA5	bagasse	2	4	187748	933935	0.264949	2.4872
combined sample	AA5	carcass	0	6	100423	1021260	1	0
combined sample	AA5	compost	0	6	168193	953490	0.600681	0
combined sample	AA5	farmSoil	4	2	133769	987914	0.00248409	14.7704
combined sample	AA5	freshWater	0	6	71938	1049745	1	0
combined sample	AA5	humanDistalGut	0	6	44733	1076950	1	0
combined sample	AA5	marine	0	6	85880	1035803	1	0
combined sample	AA5	mouseGut	0	6	66069	1055614	1	0
combined sample	AA5	peatSwampForest	0	6	74386	1047297	1	0
combined sample	AA5	sludge	0	6	57080	1064603	1	0
combined sample	AA5	termiteGut	0	6	67111	1054572	1	0
combined sample	AA5	wallabyGut	0	6	64353	1057330	1	0
combined sample	AA6	bagasse	2	4	187748	933935	0.264949	2.4872
combined sample	AA6	carcass	1	5	100422	1021261	0.430363	2.03394
combined sample	AA6	compost	0	6	168193	953490	0.600681	0
combined sample	AA6	farmSoil	0	6	133773	987910	1	0
combined sample	AA6	freshWater	1	5	71937	1049746	0.328134	2.91851
combined sample	AA6	humanDistalGut	0	6	44733	1076950	1	0
combined sample	AA6	marine	2	4	85878	1035805	0.0714601	6.03068
combined sample	AA6	mouseGut	0	6	66069	1055614	1	0
combined sample	AA6	peatSwampForest	0	6	74386	1047297	1	0
combined sample	AA6	sludge	0	6	57080	1064603	1	0
combined sample	AA6	termiteGut	0	6	67111	1054572	1	0
combined sample	AA6	wallabyGut	0	6	64353	1057330	1	0
combined sample	AA7	bagasse	2	12	187748	933927	1	0.829061
combined sample	AA7	carcass	1	13	100422	1021253	1	0.782278
combined sample	AA7	compost	0	14	168193	953482	0.249223	0
combined sample	AA7	farmSoil	3	11	133770	987905	0.228674	2.01412
combined sample	AA7	freshWater	0	14	71938	1049737	1	0
combined sample	AA7	humanDistalGut	0	14	44733	1076942	1	0
combined sample	AA7	marine	1	13	85879	1035796	1	0.927778
combined sample	AA7	mouseGut	0	14	66069	1055606	1	0
combined sample	AA7	peatSwampForest	7	7	74379	1047296	1.27529e-05	14.0805
combined sample	AA7	sludge	0	14	57080	1064595	1	0
combined sample	AA7	termiteGut	0	14	67111	1054564	1	0
combined sample	AA7	wallabyGut	0	14	64353	1057322	1	0
combined sample	AA9	bagasse	2	2	187748	933937	0.132938	4.97442
combined sample	AA9	carcass	0	4	100423	1021262	1	0
combined sample	AA9	compost	2	2	168191	953494	0.109448	5.66911
combined sample	AA9	farmSoil	0	4	133773	987912	1	0
combined sample	AA9	freshWater	0	4	71938	1049747	1	0
combined sample	AA9	humanDistalGut	0	4	44733	1076952	1	0
combined sample	AA9	marine	0	4	85880	1035805	1	0
combined sample	AA9	mouseGut	0	4	66069	1055616	1	0
combined sample	AA9	peatSwampForest	0	4	74386	1047299	1	0
combined sample	AA9	sludge	0	4	57080	1064605	1	0
combined sample	AA9	termiteGut	0	4	67111	1054574	1	0
combined sample	AA9	wallabyGut	0	4	64353	1057332	1	0
combined sample	CBM12	bagasse	0	7	187750	933932	0.609624	0
combined sample	CBM12	carcass	0	7	100423	1021259	1	0
combined sample	CBM12	compost	2	5	168191	953491	0.283265	2.26764
combined sample	CBM12	farmSoil	4	3	133769	987913	0.00524813	9.84696
combined sample	CBM12	freshWater	1	6	71937	1049745	0.371224	2.43209
combined sample	CBM12	humanDistalGut	0	7	44733	1076949	1	0
combined sample	CBM12	marine	0	7	85880	1035802	1	0
combined sample	CBM12	mouseGut	0	7	66069	1055613	1	0
combined sample	CBM12	peatSwampForest	0	7	74386	1047296	1	0
combined sample	CBM12	sludge	0	7	57080	1064602	1	0
combined sample	CBM12	termiteGut	0	7	67111	1054571	1	0
combined sample	CBM12	wallabyGut	0	7	64353	1057329	1	0
combined sample	CBM13	bagasse	4	56	187746	933883	0.0366449	0.355299
combined sample	CBM13	carcass	6	54	100417	1021212	0.655368	1.12997
combined sample	CBM13	compost	14	46	168179	953450	0.100134	1.72543
combined sample	CBM13	farmSoil	15	45	133758	987871	0.00436923	2.46184
combined sample	CBM13	freshWater	7	53	71931	1049698	0.107276	1.92739
combined sample	CBM13	humanDistalGut	5	55	44728	1076901	0.090847	2.18879
combined sample	CBM13	marine	0	60	85880	1035749	0.0138269	0
combined sample	CBM13	mouseGut	2	58	66067	1055562	0.584317	0.550936
combined sample	CBM13	peatSwampForest	2	58	74384	1047245	0.437184	0.485479
combined sample	CBM13	sludge	4	56	57076	1064553	0.548634	1.33225
combined sample	CBM13	termiteGut	0	60	67111	1054518	0.0507187	0
combined sample	CBM13	wallabyGut	1	59	64352	1057277	0.263114	0.278468
combined sample	CBM16	bagasse	0	5	187750	933934	0.597781	0
combined sample	CBM16	carcass	0	5	100423	1021261	1	0
combined sample	CBM16	compost	0	5	168193	953491	1	0
combined sample	CBM16	farmSoil	1	4	133772	987912	0.470047	1.84626
combined sample	CBM16	freshWater	0	5	71938	1049746	1	0
combined sample	CBM16	humanDistalGut	0	5	44733	1076951	1	0
combined sample	CBM16	marine	0	5	85880	1035804	1	0
combined sample	CBM16	mouseGut	0	5	66069	1055615	1	0
combined sample	CBM16	peatSwampForest	0	5	74386	1047298	1	0
combined sample	CBM16	sludge	2	3	57078	1064606	0.0233588	12.4345
combined sample	CBM16	termiteGut	2	3	67109	1054575	0.031702	10.4762
combined sample	CBM16	wallabyGut	0	5	64353	1057331	1	0
combined sample	CBM2	bagasse	12	59	187738	933880	1	1.01174
combined sample	CBM2	carcass	0	71	100423	1021195	0.00264608	0
combined sample	CBM2	compost	20	51	168173	953445	0.00407505	2.22331
combined sample	CBM2	farmSoil	20	51	133753	987865	0.000172607	2.89637
combined sample	CBM2	freshWater	3	68	71935	1049683	0.62838	0.643769
combined sample	CBM2	humanDistalGut	2	69	44731	1076887	1	0.697818
combined sample	CBM2	marine	3	68	85877	1035741	0.37277	0.532092
combined sample	CBM2	mouseGut	1	70	66068	1055550	0.130049	0.228239
combined sample	CBM2	peatSwampForest	2	69	74384	1047234	0.332642	0.40808
combined sample	CBM2	sludge	4	67	57076	1064542	0.783977	1.11351
combined sample	CBM2	termiteGut	2	69	67109	1054509	0.445875	0.45546
combined sample	CBM2	wallabyGut	2	69	64351	1057267	0.440909	0.476223
combined sample	CBM20	bagasse	0	10	187750	933929	0.386894	0
combined sample	CBM20	carcass	1	9	100422	1021257	0.608563	1.12996
combined sample	CBM20	compost	1	9	168192	953487	1	0.629893
combined sample	CBM20	farmSoil	3	7	133770	987909	0.107119	3.16506
combined sample	CBM20	freshWater	2	8	71936	1049743	0.131415	3.64818
combined sample	CBM20	humanDistalGut	0	10	44733	1076946	1	0
combined sample	CBM20	marine	0	10	85880	1035799	1	0
combined sample	CBM20	mouseGut	0	10	66069	1055610	1	0
combined sample	CBM20	peatSwampForest	0	10	74386	1047293	1	0
combined sample	CBM20	sludge	3	7	57077	1064602	0.012069	7.99373
combined sample	CBM20	termiteGut	0	10	67111	1054568	1	0
combined sample	CBM20	wallabyGut	0	10	64353	1057326	1	0
combined sample	CBM21	bagasse	0	1	187750	933938	1	0
combined sample	CBM21	carcass	0	1	100423	1021265	1	0
combined sample	CBM21	compost	1	0	168192	953496	0.149946	inf
combined sample	CBM21	farmSoil	0	1	133773	987915	1	0
combined sample	CBM21	freshWater	0	1	71938	1049750	1	0
combined sample	CBM21	humanDistalGut	0	1	44733	1076955	1	0
combined sample	CBM21	marine	0	1	85880	1035808	1	0
combined sample	CBM21	mouseGut	0	1	66069	1055619	1	0
combined sample	CBM21	peatSwampForest	0	1	74386	1047302	1	0
combined sample	CBM21	sludge	0	1	57080	1064608	1	0
combined sample	CBM21	termiteGut	0	1	67111	1054577	1	0
combined sample	CBM21	wallabyGut	0	1	64353	1057335	1	0
combined sample	CBM22	bagasse	0	2	187750	933937	1	0
combined sample	CBM22	carcass	0	2	100423	1021264	1	0
combined sample	CBM22	compost	0	2	168193	953494	1	0
combined sample	CBM22	farmSoil	0	2	133773	987914	1	0
combined sample	CBM22	freshWater	0	2	71938	1049749	1	0
combined sample	CBM22	humanDistalGut	0	2	44733	1076954	1	0
combined sample	CBM22	marine	0	2	85880	1035807	1	0
combined sample	CBM22	mouseGut	0	2	66069	1055618	1	0
combined sample	CBM22	peatSwampForest	1	1	74385	1047302	0.128234	14.0795
combined sample	CBM22	sludge	0	2	57080	1064607	1	0
combined sample	CBM22	termiteGut	0	2	67111	1054576	1	0
combined sample	CBM22	wallabyGut	1	1	64352	1057335	0.111452	16.4305
combined sample	CBM26	bagasse	0	3	187750	933936	1	0
combined sample	CBM26	carcass	0	3	100423	1021263	1	0
combined sample	CBM26	compost	0	3	168193	953493	1	0
combined sample	CBM26	farmSoil	0	3	133773	987913	1	0
combined sample	CBM26	freshWater	0	3	71938	1049748	1	0
combined sample	CBM26	humanDistalGut	1	2	44732	1076954	0.114932	12.0378
combined sample	CBM26	marine	0	3	85880	1035806	1	0
combined sample	CBM26	mouseGut	0	3	66069	1055617	1	0
combined sample	CBM26	peatSwampForest	0	3	74386	1047300	1	0
combined sample	CBM26	sludge	0	3	57080	1064606	1	0
combined sample	CBM26	termiteGut	0	3	67111	1054575	1	0
combined sample	CBM26	wallabyGut	2	1	64351	1057335	0.00949667	32.8615
combined sample	CBM27	bagasse	0	1	187750	933938	1	0
combined sample	CBM27	carcass	0	1	100423	1021265	1	0
combined sample	CBM27	compost	0	1	168193	953495	1	0
combined sample	CBM27	farmSoil	0	1	133773	987915	1	0
combined sample	CBM27	freshWater	0	1	71938	1049750	1	0
combined sample	CBM27	humanDistalGut	0	1	44733	1076955	1	0
combined sample	CBM27	marine	1	0	85879	1035809	0.0765631	inf
combined sample	CBM27	mouseGut	0	1	66069	1055619	1	0
combined sample	CBM27	peatSwampForest	0	1	74386	1047302	1	0
combined sample	CBM27	sludge	0	1	57080	1064608	1	0
combined sample	CBM27	termiteGut	0	1	67111	1054577	1	0
combined sample	CBM27	wallabyGut	0	1	64353	1057335	1	0
combined sample	CBM3	bagasse	1	8	187749	933931	1	0.621795
combined sample	CBM3	carcass	0	9	100423	1021257	1	0
combined sample	CBM3	compost	2	7	168191	953489	0.632082	1.61974
combined sample	CBM3	farmSoil	1	8	133772	987908	1	0.923127
combined sample	CBM3	freshWater	1	8	71937	1049743	0.449289	1.82407
combined sample	CBM3	humanDistalGut	0	9	44733	1076947	1	0
combined sample	CBM3	marine	0	9	85880	1035800	1	0
combined sample	CBM3	mouseGut	0	9	66069	1055611	1	0
combined sample	CBM3	peatSwampForest	0	9	74386	1047294	1	0
combined sample	CBM3	sludge	1	8	57079	1064601	0.375031	2.33142
combined sample	CBM3	termiteGut	3	6	67108	1054572	0.0136889	7.85727
combined sample	CBM3	wallabyGut	0	9	64353	1057327	1	0
combined sample	CBM30	bagasse	0	1	187750	933938	1	0
combined sample	CBM30	carcass	0	1	100423	1021265	1	0
combined sample	CBM30	compost	0	1	168193	953495	1	0
combined sample	CBM30	farmSoil	0	1	133773	987915	1	0
combined sample	CBM30	freshWater	0	1	71938	1049750	1	0
combined sample	CBM30	humanDistalGut	0	1	44733	1076955	1	0
combined sample	CBM30	marine	0	1	85880	1035808	1	0
combined sample	CBM30	mouseGut	0	1	66069	1055619	1	0
combined sample	CBM30	peatSwampForest	0	1	74386	1047302	1	0
combined sample	CBM30	sludge	0	1	57080	1064608	1	0
combined sample	CBM30	termiteGut	1	0	67110	1054578	0.0598303	inf
combined sample	CBM30	wallabyGut	0	1	64353	1057335	1	0
combined sample	CBM32	bagasse	10	92	187740	933847	0.063052	0.540669
combined sample	CBM32	carcass	3	99	100420	1021167	0.0348978	0.30815
combined sample	CBM32	compost	26	76	168167	953420	0.00517714	1.93956
combined sample	CBM32	farmSoil	24	78	133749	987838	0.00104993	2.27254
combined sample	CBM32	freshWater	5	97	71933	1049654	0.686638	0.75217
combined sample	CBM32	humanDistalGut	1	101	44732	1076855	0.196032	0.238351
combined sample	CBM32	marine	3	99	85877	1035710	0.0901685	0.365466
combined sample	CBM32	mouseGut	0	102	66069	1055518	0.00470771	0
combined sample	CBM32	peatSwampForest	9	93	74377	1047210	0.322661	1.36256
combined sample	CBM32	sludge	7	95	57073	1064514	0.366227	1.37434
combined sample	CBM32	termiteGut	13	89	67098	1054489	0.0097695	2.29555
combined sample	CBM32	wallabyGut	1	101	64352	1057235	0.0314663	0.162663
combined sample	CBM34	bagasse	1	12	187749	933927	0.708648	0.414528
combined sample	CBM34	carcass	0	13	100423	1021253	0.622338	0
combined sample	CBM34	compost	1	12	168192	953484	0.706317	0.472418
combined sample	CBM34	farmSoil	1	12	133772	987904	1	0.615415
combined sample	CBM34	freshWater	0	13	71938	1049738	1	0
combined sample	CBM34	humanDistalGut	2	11	44731	1076945	0.0927113	4.37746
combined sample	CBM34	marine	1	12	85879	1035797	1	1.00509
combined sample	CBM34	mouseGut	3	10	66066	1055610	0.0374426	4.79343
combined sample	CBM34	peatSwampForest	0	13	74386	1047290	1	0
combined sample	CBM34	sludge	0	13	57080	1064596	1	0
combined sample	CBM34	termiteGut	1	12	67110	1054566	0.551586	1.3095
combined sample	CBM34	wallabyGut	3	10	64350	1057326	0.0350053	4.92926
combined sample	CBM35	bagasse	4	44	187746	933895	0.172457	0.452204
combined sample	CBM35	carcass	4	44	100419	1021222	1	0.92451
combined sample	CBM35	compost	9	39	168184	953457	0.422224	1.30826
combined sample	CBM35	farmSoil	7	41	133766	987875	0.506641	1.26087
combined sample	CBM35	freshWater	5	43	71933	1049708	0.234179	1.69684
combined sample	CBM35	humanDistalGut	0	48	44733	1076908	0.265648	0
combined sample	CBM35	marine	1	47	85879	1035762	0.180392	0.256611
combined sample	CBM35	mouseGut	3	45	66066	1055575	0.760238	1.06517
combined sample	CBM35	peatSwampForest	3	45	74383	1047258	1	0.938618
combined sample	CBM35	sludge	0	48	57080	1064561	0.177489	0
combined sample	CBM35	termiteGut	8	40	67103	1054538	0.00720571	3.14304
combined sample	CBM35	wallabyGut	4	44	64349	1057292	0.354758	1.49369
combined sample	CBM37	bagasse	0	17	187750	933922	0.095732	0
combined sample	CBM37	carcass	0	17	100423	1021249	0.393661	0
combined sample	CBM37	compost	0	17	168193	953479	0.0949986	0
combined sample	CBM37	farmSoil	0	17	133773	987899	0.251402	0
combined sample	CBM37	freshWater	0	17	71938	1049734	0.622463	0
combined sample	CBM37	humanDistalGut	2	15	44731	1076941	0.145831	3.21013
combined sample	CBM37	marine	0	17	85880	1035792	0.636096	0
combined sample	CBM37	mouseGut	5	12	66064	1055608	0.00241042	6.65774
combined sample	CBM37	peatSwampForest	0	17	74386	1047286	0.62393	0
combined sample	CBM37	sludge	0	17	57080	1064592	1	0
combined sample	CBM37	termiteGut	3	14	67108	1054564	0.0776549	3.36738
combined sample	CBM37	wallabyGut	7	10	64346	1057326	2.38148e-05	11.5023
combined sample	CBM38	bagasse	5	18	187745	933921	0.573015	1.38178
combined sample	CBM38	carcass	1	22	100422	1021244	0.717095	0.462251
combined sample	CBM38	compost	6	17	168187	953479	0.142555	2.00088
combined sample	CBM38	farmSoil	6	17	133767	987899	0.0483709	2.60655
combined sample	CBM38	freshWater	1	22	71937	1049729	1	0.663288
combined sample	CBM38	humanDistalGut	0	23	44733	1076933	1	0
combined sample	CBM38	marine	4	19	85876	1035790	0.0946021	2.53925
combined sample	CBM38	mouseGut	0	23	66069	1055597	0.643689	0
combined sample	CBM38	peatSwampForest	0	23	74386	1047280	0.399543	0
combined sample	CBM38	sludge	0	23	57080	1064586	0.629036	0
combined sample	CBM38	termiteGut	0	23	67111	1054555	0.397935	0
combined sample	CBM38	wallabyGut	0	23	64353	1057313	0.640317	0
combined sample	CBM4	bagasse	2	3	187748	933936	0.197625	3.31628
combined sample	CBM4	carcass	1	4	100422	1021262	0.37435	2.54243
combined sample	CBM4	compost	1	4	168192	953492	0.556155	1.41727
combined sample	CBM4	farmSoil	1	4	133772	987912	0.470047	1.84626
combined sample	CBM4	freshWater	0	5	71938	1049746	1	0
combined sample	CBM4	humanDistalGut	0	5	44733	1076951	1	0
combined sample	CBM4	marine	0	5	85880	1035804	1	0
combined sample	CBM4	mouseGut	0	5	66069	1055615	1	0
combined sample	CBM4	peatSwampForest	0	5	74386	1047298	1	0
combined sample	CBM4	sludge	0	5	57080	1064604	1	0
combined sample	CBM4	termiteGut	0	5	67111	1054573	1	0
combined sample	CBM4	wallabyGut	0	5	64353	1057331	1	0
combined sample	CBM41	bagasse	0	1	187750	933938	1	0
combined sample	CBM41	carcass	0	1	100423	1021265	1	0
combined sample	CBM41	compost	0	1	168193	953495	1	0
combined sample	CBM41	farmSoil	1	0	133772	987916	0.11926	inf
combined sample	CBM41	freshWater	0	1	71938	1049750	1	0
combined sample	CBM41	humanDistalGut	0	1	44733	1076955	1	0
combined sample	CBM41	marine	0	1	85880	1035808	1	0
combined sample	CBM41	mouseGut	0	1	66069	1055619	1	0
combined sample	CBM41	peatSwampForest	0	1	74386	1047302	1	0
combined sample	CBM41	sludge	0	1	57080	1064608	1	0
combined sample	CBM41	termiteGut	0	1	67111	1054577	1	0
combined sample	CBM41	wallabyGut	0	1	64353	1057335	1	0
combined sample	CBM42	bagasse	0	1	187750	933938	1	0
combined sample	CBM42	carcass	0	1	100423	1021265	1	0
combined sample	CBM42	compost	0	1	168193	953495	1	0
combined sample	CBM42	farmSoil	0	1	133773	987915	1	0
combined sample	CBM42	freshWater	1	0	71937	1049751	0.0641336	inf
combined sample	CBM42	humanDistalGut	0	1	44733	1076955	1	0
combined sample	CBM42	marine	0	1	85880	1035808	1	0
combined sample	CBM42	mouseGut	0	1	66069	1055619	1	0
combined sample	CBM42	peatSwampForest	0	1	74386	1047302	1	0
combined sample	CBM42	sludge	0	1	57080	1064608	1	0
combined sample	CBM42	termiteGut	0	1	67111	1054577	1	0
combined sample	CBM42	wallabyGut	0	1	64353	1057335	1	0
combined sample	CBM44	bagasse	0	1	187750	933938	1	0
combined sample	CBM44	carcass	0	1	100423	1021265	1	0
combined sample	CBM44	compost	0	1	168193	953495	1	0
combined sample	CBM44	farmSoil	0	1	133773	987915	1	0
combined sample	CBM44	freshWater	1	0	71937	1049751	0.0641336	inf
combined sample	CBM44	humanDistalGut	0	1	44733	1076955	1	0
combined sample	CBM44	marine	0	1	85880	1035808	1	0
combined sample	CBM44	mouseGut	0	1	66069	1055619	1	0
combined sample	CBM44	peatSwampForest	0	1	74386	1047302	1	0
combined sample	CBM44	sludge	0	1	57080	1064608	1	0
combined sample	CBM44	termiteGut	0	1	67111	1054577	1	0
combined sample	CBM44	wallabyGut	0	1	64353	1057335	1	0
combined sample	CBM47	bagasse	1	41	187749	933898	0.00666208	0.121322
combined sample	CBM47	carcass	1	41	100422	1021225	0.17738	0.248033
combined sample	CBM47	compost	13	29	168180	953467	0.00790818	2.54142
combined sample	CBM47	farmSoil	10	32	133763	987884	0.0282351	2.30792
combined sample	CBM47	freshWater	0	42	71938	1049709	0.111925	0
combined sample	CBM47	humanDistalGut	0	42	44733	1076914	0.415372	0
combined sample	CBM47	marine	8	34	85872	1035775	0.0132363	2.83808
combined sample	CBM47	mouseGut	0	42	66069	1055578	0.177275	0
combined sample	CBM47	peatSwampForest	6	36	74380	1047267	0.0572816	2.34666
combined sample	CBM47	sludge	3	39	57077	1064570	0.472858	1.43473
combined sample	CBM47	termiteGut	0	42	67111	1054536	0.1792	0
combined sample	CBM47	wallabyGut	0	42	64353	1057294	0.174685	0
combined sample	CBM48	bagasse	23	332	187727	933607	1.31756e-08	0.34453
combined sample	CBM48	carcass	11	344	100412	1020922	2.29376e-05	0.325118
combined sample	CBM48	compost	94	261	168099	953235	2.47744e-08	2.04231
combined sample	CBM48	farmSoil	51	304	133722	987612	0.163274	1.23903
combined sample	CBM48	freshWater	16	339	71922	1049412	0.158693	0.68866
combined sample	CBM48	humanDistalGut	21	334	44712	1076622	0.0756424	1.51395
combined sample	CBM48	marine	4	351	85876	1035458	3.59787e-08	0.137408
combined sample	CBM48	mouseGut	10	345	66059	1055275	0.0124234	0.463036
combined sample	CBM48	peatSwampForest	29	326	74357	1046977	0.239983	1.25255
combined sample	CBM48	sludge	10	345	57070	1064264	0.0523387	0.540533
combined sample	CBM48	termiteGut	66	289	67045	1054289	2.76558e-16	3.5912
combined sample	CBM48	wallabyGut	20	335	64333	1057001	1	0.980905
combined sample	CBM5	bagasse	0	2	187750	933937	1	0
combined sample	CBM5	carcass	0	2	100423	1021264	1	0
combined sample	CBM5	compost	1	1	168192	953495	0.277409	5.66909
combined sample	CBM5	farmSoil	1	1	133772	987915	0.224298	7.38507
combined sample	CBM5	freshWater	0	2	71938	1049749	1	0
combined sample	CBM5	humanDistalGut	0	2	44733	1076954	1	0
combined sample	CBM5	marine	0	2	85880	1035807	1	0
combined sample	CBM5	mouseGut	0	2	66069	1055618	1	0
combined sample	CBM5	peatSwampForest	0	2	74386	1047301	1	0
combined sample	CBM5	sludge	0	2	57080	1064607	1	0
combined sample	CBM5	termiteGut	0	2	67111	1054576	1	0
combined sample	CBM5	wallabyGut	0	2	64353	1057334	1	0
combined sample	CBM50	bagasse	32	226	187718	933713	0.0661937	0.704286
combined sample	CBM50	carcass	20	238	100403	1021028	0.585312	0.854563
combined sample	CBM50	compost	48	210	168145	953286	0.115771	1.29587
combined sample	CBM50	farmSoil	31	227	133742	987689	0.923574	1.00853
combined sample	CBM50	freshWater	19	239	71919	1049512	0.523818	1.16011
combined sample	CBM50	humanDistalGut	5	253	44728	1076703	0.109148	0.475736
combined sample	CBM50	marine	13	245	85867	1035564	0.127315	0.639923
combined sample	CBM50	mouseGut	11	247	66058	1055373	0.352408	0.711502
combined sample	CBM50	peatSwampForest	2	256	74384	1047047	7.43943e-06	0.109971
combined sample	CBM50	sludge	20	238	57060	1064371	0.0633834	1.56752
combined sample	CBM50	termiteGut	47	211	67064	1054367	9.83561e-12	3.50201
combined sample	CBM50	wallabyGut	10	248	64343	1057088	0.228563	0.662458
combined sample	CBM51	bagasse	5	52	187745	933887	0.152695	0.478291
combined sample	CBM51	carcass	2	55	100421	1021211	0.239519	0.369793
combined sample	CBM51	compost	10	47	168183	953449	0.577353	1.20619
combined sample	CBM51	farmSoil	8	49	133765	987867	0.543868	1.20573
combined sample	CBM51	freshWater	6	51	71932	1049700	0.18008	1.71682
combined sample	CBM51	humanDistalGut	0	57	44733	1076899	0.174883	0
combined sample	CBM51	marine	6	51	85874	1035758	0.447779	1.41898
combined sample	CBM51	mouseGut	8	49	66061	1055571	0.0180757	2.60877
combined sample	CBM51	peatSwampForest	1	56	74385	1047247	0.182995	0.251406
combined sample	CBM51	sludge	1	56	57079	1064553	0.370197	0.333045
combined sample	CBM51	termiteGut	9	48	67102	1054530	0.00646723	2.94662
combined sample	CBM51	wallabyGut	1	56	64352	1057280	0.261468	0.293386
combined sample	CBM54	bagasse	0	5	187750	933934	0.597781	0
combined sample	CBM54	carcass	0	5	100423	1021261	1	0
combined sample	CBM54	compost	0	5	168193	953491	1	0
combined sample	CBM54	farmSoil	0	5	133773	987911	1	0
combined sample	CBM54	freshWater	0	5	71938	1049746	1	0
combined sample	CBM54	humanDistalGut	1	4	44732	1076952	0.184118	6.01891
combined sample	CBM54	marine	0	5	85880	1035804	1	0
combined sample	CBM54	mouseGut	1	4	66068	1055616	0.261798	3.99443
combined sample	CBM54	peatSwampForest	0	5	74386	1047298	1	0
combined sample	CBM54	sludge	0	5	57080	1064604	1	0
combined sample	CBM54	termiteGut	3	2	67108	1054576	0.00195404	23.5719
combined sample	CBM54	wallabyGut	0	5	64353	1057331	1	0
combined sample	CBM56	bagasse	0	2	187750	933937	1	0
combined sample	CBM56	carcass	0	2	100423	1021264	1	0
combined sample	CBM56	compost	0	2	168193	953494	1	0
combined sample	CBM56	farmSoil	1	1	133772	987915	0.224298	7.38507
combined sample	CBM56	freshWater	0	2	71938	1049749	1	0
combined sample	CBM56	humanDistalGut	0	2	44733	1076954	1	0
combined sample	CBM56	marine	1	1	85879	1035808	0.147264	12.0612
combined sample	CBM56	mouseGut	0	2	66069	1055618	1	0
combined sample	CBM56	peatSwampForest	0	2	74386	1047301	1	0
combined sample	CBM56	sludge	0	2	57080	1064607	1	0
combined sample	CBM56	termiteGut	0	2	67111	1054576	1	0
combined sample	CBM56	wallabyGut	0	2	64353	1057334	1	0
combined sample	CBM57	bagasse	6	67	187744	933872	0.0582708	0.445449
combined sample	CBM57	carcass	7	66	100416	1021200	0.836445	1.0786
combined sample	CBM57	compost	17	56	168176	953440	0.0686281	1.72104
combined sample	CBM57	farmSoil	16	57	133757	987859	0.0167281	2.07312
combined sample	CBM57	freshWater	12	61	71926	1049690	0.00226279	2.87096
combined sample	CBM57	humanDistalGut	0	73	44733	1076883	0.122442	0
combined sample	CBM57	marine	6	67	85874	1035742	0.824418	1.08011
combined sample	CBM57	mouseGut	0	73	66069	1055547	0.0222555	0
combined sample	CBM57	peatSwampForest	5	68	74381	1047235	0.81504	1.03525
combined sample	CBM57	sludge	2	71	57078	1064538	0.589548	0.525369
combined sample	CBM57	termiteGut	1	72	67110	1054506	0.132363	0.218237
combined sample	CBM57	wallabyGut	1	72	64352	1057264	0.130389	0.228186
combined sample	CBM6	bagasse	5	85	187745	933854	0.00266821	0.292591
combined sample	CBM6	carcass	8	82	100415	1021184	1	0.99216
combined sample	CBM6	compost	37	53	168156	953443	1.96082e-09	3.9583
combined sample	CBM6	farmSoil	19	71	133754	987845	0.0132607	1.97641
combined sample	CBM6	freshWater	8	82	71930	1049669	0.286415	1.4237
combined sample	CBM6	humanDistalGut	0	90	44733	1076866	0.0531147	0
combined sample	CBM6	marine	4	86	85876	1035723	0.322497	0.560962
combined sample	CBM6	mouseGut	0	90	66069	1055530	0.0107867	0
combined sample	CBM6	peatSwampForest	5	85	74381	1047218	0.833758	0.828183
combined sample	CBM6	sludge	3	87	57077	1064522	0.63102	0.643125
combined sample	CBM6	termiteGut	1	89	67110	1054489	0.0446458	0.176549
combined sample	CBM6	wallabyGut	0	90	64353	1057246	0.0102469	0
combined sample	CBM62	bagasse	3	19	187747	933920	1	0.785424
combined sample	CBM62	carcass	0	22	100423	1021244	0.255539	0
combined sample	CBM62	compost	6	16	168187	953480	0.127849	2.12594
combined sample	CBM62	farmSoil	4	18	133769	987898	0.32463	1.64113
combined sample	CBM62	freshWater	4	18	71934	1049733	0.04891	3.24289
combined sample	CBM62	humanDistalGut	0	22	44733	1076934	1	0
combined sample	CBM62	marine	3	19	85877	1035790	0.235118	1.90442
combined sample	CBM62	mouseGut	1	21	66068	1055599	1	0.760832
combined sample	CBM62	peatSwampForest	1	21	74385	1047282	1	0.670439
combined sample	CBM62	sludge	0	22	57080	1064587	0.62614	0
combined sample	CBM62	termiteGut	0	22	67111	1054556	0.639689	0
combined sample	CBM62	wallabyGut	0	22	64353	1057314	0.635016	0
combined sample	CBM63	bagasse	0	6	187750	933933	0.598126	0
combined sample	CBM63	carcass	0	6	100423	1021260	1	0
combined sample	CBM63	compost	3	3	168190	953493	0.0472935	5.66914
combined sample	CBM63	farmSoil	2	4	133771	987912	0.154034	3.69255
combined sample	CBM63	freshWater	1	5	71937	1049746	0.328134	2.91851
combined sample	CBM63	humanDistalGut	0	6	44733	1076950	1	0
combined sample	CBM63	marine	0	6	85880	1035803	1	0
combined sample	CBM63	mouseGut	0	6	66069	1055614	1	0
combined sample	CBM63	peatSwampForest	0	6	74386	1047297	1	0
combined sample	CBM63	sludge	0	6	57080	1064603	1	0
combined sample	CBM63	termiteGut	0	6	67111	1054572	1	0
combined sample	CBM63	wallabyGut	0	6	64353	1057330	1	0
combined sample	CBM66	bagasse	6	13	187744	933926	0.114627	2.29591
combined sample	CBM66	carcass	0	19	100423	1021247	0.40732	0
combined sample	CBM66	compost	4	15	168189	953481	0.514267	1.51176
combined sample	CBM66	farmSoil	3	16	133770	987900	0.488787	1.3847
combined sample	CBM66	freshWater	3	16	71935	1049735	0.118672	2.73616
combined sample	CBM66	humanDistalGut	0	19	44733	1076937	1	0
combined sample	CBM66	marine	0	19	85880	1035790	0.39438	0
combined sample	CBM66	mouseGut	0	19	66069	1055601	0.624755	0
combined sample	CBM66	peatSwampForest	0	19	74386	1047284	0.633585	0
combined sample	CBM66	sludge	0	19	57080	1064590	0.622352	0
combined sample	CBM66	termiteGut	3	16	67108	1054562	0.101411	2.94645
combined sample	CBM66	wallabyGut	0	19	64353	1057317	0.623657	0
combined sample	CBM67	bagasse	8	26	187742	933913	0.258344	1.5306
combined sample	CBM67	carcass	2	32	100421	1021234	0.765502	0.635595
combined sample	CBM67	compost	8	26	168185	953470	0.154413	1.74436
combined sample	CBM67	farmSoil	6	28	133767	987888	0.288162	1.58253
combined sample	CBM67	freshWater	4	30	71934	1049721	0.276376	1.94571
combined sample	CBM67	humanDistalGut	0	34	44733	1076922	0.646019	0
combined sample	CBM67	marine	6	28	85874	1035781	0.0422895	2.58464
combined sample	CBM67	mouseGut	0	34	66069	1055586	0.264678	0
combined sample	CBM67	peatSwampForest	0	34	74386	1047269	0.168721	0
combined sample	CBM67	sludge	0	34	57080	1064575	0.418149	0
combined sample	CBM67	termiteGut	0	34	67111	1054544	0.266235	0
combined sample	CBM67	wallabyGut	0	34	64353	1057302	0.262639	0
combined sample	CBM8	bagasse	0	2	187750	933937	1	0
combined sample	CBM8	carcass	0	2	100423	1021264	1	0
combined sample	CBM8	compost	1	1	168192	953495	0.277409	5.66909
combined sample	CBM8	farmSoil	0	2	133773	987914	1	0
combined sample	CBM8	freshWater	1	1	71937	1049750	0.124154	14.5926
combined sample	CBM8	humanDistalGut	0	2	44733	1076954	1	0
combined sample	CBM8	marine	0	2	85880	1035807	1	0
combined sample	CBM8	mouseGut	0	2	66069	1055618	1	0
combined sample	CBM8	peatSwampForest	0	2	74386	1047301	1	0
combined sample	CBM8	sludge	0	2	57080	1064607	1	0
combined sample	CBM8	termiteGut	0	2	67111	1054576	1	0
combined sample	CBM8	wallabyGut	0	2	64353	1057334	1	0
combined sample	CBM9	bagasse	4	66	187746	933873	0.00979946	0.301462
combined sample	CBM9	carcass	3	67	100420	1021199	0.210729	0.455341
combined sample	CBM9	compost	17	53	168176	953443	0.0422399	1.81846
combined sample	CBM9	farmSoil	19	51	133754	987865	0.000554728	2.75153
combined sample	CBM9	freshWater	9	61	71929	1049690	0.0441821	2.15313
combined sample	CBM9	humanDistalGut	0	70	44733	1076886	0.118389	0
combined sample	CBM9	marine	9	61	85871	1035748	0.111481	1.77959
combined sample	CBM9	mouseGut	1	69	66068	1055551	0.129941	0.231547
combined sample	CBM9	peatSwampForest	2	68	74384	1047235	0.330112	0.414081
combined sample	CBM9	sludge	0	70	57080	1064539	0.0514407	0
combined sample	CBM9	termiteGut	3	67	67108	1054511	0.799724	0.703596
combined sample	CBM9	wallabyGut	3	67	64350	1057269	0.798815	0.735671
combined sample	GH1	bagasse	26	277	187724	933662	5.63065e-05	0.466835
combined sample	GH1	carcass	6	297	100417	1020969	9.23693e-07	0.2054
combined sample	GH1	compost	65	238	168128	953258	0.00277821	1.54848
combined sample	GH1	farmSoil	36	267	133737	987649	1	0.995732
combined sample	GH1	freshWater	6	297	71932	1049454	0.000575424	0.294738
combined sample	GH1	humanDistalGut	33	270	44700	1076686	2.4258e-07	2.94396
combined sample	GH1	marine	5	298	85875	1035511	6.59139e-06	0.202321
combined sample	GH1	mouseGut	16	287	66053	1055333	0.806559	0.890707
combined sample	GH1	peatSwampForest	17	286	74369	1047017	0.563367	0.836844
combined sample	GH1	sludge	1	302	57079	1064307	4.87068e-06	0.0617424
combined sample	GH1	termiteGut	26	277	67085	1054301	0.0676354	1.47514
combined sample	GH1	wallabyGut	66	237	64287	1057099	6.37932e-21	4.57918
combined sample	GH10	bagasse	46	263	187704	933676	0.445677	0.870011
combined sample	GH10	carcass	5	304	100418	1020962	1.24862e-07	0.167222
combined sample	GH10	compost	49	260	168144	953236	0.690083	1.06842
combined sample	GH10	farmSoil	21	288	133752	987628	0.00368591	0.538418
combined sample	GH10	freshWater	2	307	71936	1049444	5.8563e-07	0.0950396
combined sample	GH10	humanDistalGut	4	305	44729	1076651	0.0122632	0.315679
combined sample	GH10	marine	3	306	85877	1035503	1.41488e-07	0.118215
combined sample	GH10	mouseGut	16	293	66053	1055327	0.716405	0.872463
combined sample	GH10	peatSwampForest	9	300	74377	1047003	0.00574306	0.422309
combined sample	GH10	sludge	3	306	57077	1064303	0.00021891	0.182812
combined sample	GH10	termiteGut	124	185	66987	1054393	2.73894e-68	10.5502
combined sample	GH10	wallabyGut	27	282	64326	1057054	0.0360918	1.57335
combined sample	GH100	bagasse	6	11	187744	933928	0.0513126	2.71335
combined sample	GH100	carcass	0	17	100423	1021249	0.393661	0
combined sample	GH100	compost	7	10	168186	953486	0.00826308	3.96846
combined sample	GH100	farmSoil	2	15	133771	987901	1	0.984669
combined sample	GH100	freshWater	1	16	71937	1049735	1	0.912026
combined sample	GH100	humanDistalGut	0	17	44733	1076939	1	0
combined sample	GH100	marine	1	16	85879	1035793	1	0.753817
combined sample	GH100	mouseGut	0	17	66069	1055603	0.620912	0
combined sample	GH100	peatSwampForest	0	17	74386	1047286	0.62393	0
combined sample	GH100	sludge	0	17	57080	1064592	1	0
combined sample	GH100	termiteGut	0	17	67111	1054561	0.62097	0
combined sample	GH100	wallabyGut	0	17	64353	1057319	0.621036	0
combined sample	GH101	bagasse	0	3	187750	933936	1	0
combined sample	GH101	carcass	0	3	100423	1021263	1	0
combined sample	GH101	compost	0	3	168193	953493	1	0
combined sample	GH101	farmSoil	0	3	133773	987913	1	0
combined sample	GH101	freshWater	0	3	71938	1049748	1	0
combined sample	GH101	humanDistalGut	1	2	44732	1076954	0.114932	12.0378
combined sample	GH101	marine	0	3	85880	1035806	1	0
combined sample	GH101	mouseGut	2	1	66067	1055619	0.00999928	31.956
combined sample	GH101	peatSwampForest	0	3	74386	1047300	1	0
combined sample	GH101	sludge	0	3	57080	1064606	1	0
combined sample	GH101	termiteGut	0	3	67111	1054575	1	0
combined sample	GH101	wallabyGut	0	3	64353	1057333	1	0
combined sample	GH102	bagasse	5	46	187745	933893	0.258099	0.540681
combined sample	GH102	carcass	11	40	100412	1021226	0.00482851	2.79685
combined sample	GH102	compost	4	47	168189	953449	0.173589	0.482461
combined sample	GH102	farmSoil	6	45	133767	987871	1	0.984668
combined sample	GH102	freshWater	3	48	71935	1049703	1	0.912024
combined sample	GH102	humanDistalGut	0	51	44733	1076905	0.270849	0
combined sample	GH102	marine	5	46	85875	1035763	0.592501	1.31101
combined sample	GH102	mouseGut	0	51	66069	1055569	0.0744166	0
combined sample	GH102	peatSwampForest	6	45	74380	1047258	0.150342	1.87731
combined sample	GH102	sludge	11	40	57069	1064569	4.23275e-05	5.12987
combined sample	GH102	termiteGut	0	51	67111	1054527	0.0744259	0
combined sample	GH102	wallabyGut	0	51	64353	1057285	0.119867	0
combined sample	GH103	bagasse	24	127	187726	933812	0.913105	0.940032
combined sample	GH103	carcass	22	129	100401	1021137	0.0216866	1.73452
combined sample	GH103	compost	20	131	168173	953365	0.648177	0.865489
combined sample	GH103	farmSoil	27	124	133746	987792	0.0317452	1.60815
combined sample	GH103	freshWater	9	142	71929	1049609	1	0.924864
combined sample	GH103	humanDistalGut	0	151	44733	1076805	0.00517634	0
combined sample	GH103	marine	14	137	85866	1035672	0.442442	1.23256
combined sample	GH103	mouseGut	0	151	66069	1055469	0.000185981	0
combined sample	GH103	peatSwampForest	9	142	74377	1047161	0.870527	0.892337
combined sample	GH103	sludge	21	130	57059	1064479	2.93395e-05	3.01362
combined sample	GH103	termiteGut	4	147	67107	1054431	0.0864591	0.427556
combined sample	GH103	wallabyGut	1	150	64352	1057186	0.00246613	0.109521
combined sample	GH104	bagasse	2	3	187748	933936	0.197625	3.31628
combined sample	GH104	carcass	0	5	100423	1021261	1	0
combined sample	GH104	compost	0	5	168193	953491	1	0
combined sample	GH104	farmSoil	1	4	133772	987912	0.470047	1.84626
combined sample	GH104	freshWater	0	5	71938	1049746	1	0
combined sample	GH104	humanDistalGut	0	5	44733	1076951	1	0
combined sample	GH104	marine	0	5	85880	1035804	1	0
combined sample	GH104	mouseGut	0	5	66069	1055615	1	0
combined sample	GH104	peatSwampForest	1	4	74385	1047299	0.290424	3.51986
combined sample	GH104	sludge	0	5	57080	1064604	1	0
combined sample	GH104	termiteGut	0	5	67111	1054573	1	0
combined sample	GH104	wallabyGut	1	4	64352	1057332	0.255778	4.10761
combined sample	GH105	bagasse	22	91	187728	933848	0.448916	1.20262
combined sample	GH105	carcass	3	110	100420	1021156	0.0128716	0.277332
combined sample	GH105	compost	24	89	168169	953407	0.065685	1.52881
combined sample	GH105	farmSoil	10	103	133763	987813	0.383707	0.716971
combined sample	GH105	freshWater	3	110	71935	1049641	0.122508	0.397951
combined sample	GH105	humanDistalGut	3	110	44730	1076846	0.632438	0.656573
combined sample	GH105	marine	0	113	85880	1035696	0.000250885	0
combined sample	GH105	mouseGut	8	105	66061	1055515	0.546852	1.21736
combined sample	GH105	peatSwampForest	8	105	74378	1047198	0.848869	1.07272
combined sample	GH105	sludge	0	113	57080	1064496	0.00458117	0
combined sample	GH105	termiteGut	20	93	67091	1054485	1.21772e-05	3.38005
combined sample	GH105	wallabyGut	12	101	64341	1057235	0.0390051	1.95229
combined sample	GH106	bagasse	10	103	187740	933836	0.0227979	0.482922
combined sample	GH106	carcass	3	110	100420	1021156	0.0128716	0.277332
combined sample	GH106	compost	22	91	168171	953405	0.187123	1.37059
combined sample	GH106	farmSoil	17	96	133756	987820	0.308325	1.3078
combined sample	GH106	freshWater	16	97	71922	1049654	0.00290928	2.40731
combined sample	GH106	humanDistalGut	0	113	44733	1076843	0.0252305	0
combined sample	GH106	marine	0	113	85880	1035696	0.000250885	0
combined sample	GH106	mouseGut	1	112	66068	1055508	0.015202	0.142644
combined sample	GH106	peatSwampForest	37	76	74349	1047227	1.358e-16	6.85731
combined sample	GH106	sludge	0	113	57080	1064496	0.00458117	0
combined sample	GH106	termiteGut	2	111	67109	1054467	0.0699681	0.283113
combined sample	GH106	wallabyGut	5	108	64348	1057228	0.687534	0.760641
combined sample	GH108	bagasse	11	25	187739	933914	0.0405783	2.18879
combined sample	GH108	carcass	2	34	100421	1021232	0.768059	0.598206
combined sample	GH108	compost	14	22	168179	953474	0.000412351	3.6078
combined sample	GH108	farmSoil	4	32	133769	987884	1	0.923125
combined sample	GH108	freshWater	0	36	71938	1049715	0.170092	0
combined sample	GH108	humanDistalGut	0	36	44733	1076920	0.403349	0
combined sample	GH108	marine	1	35	85879	1035774	0.522519	0.344596
combined sample	GH108	mouseGut	0	36	66069	1055584	0.272425	0
combined sample	GH108	peatSwampForest	1	35	74385	1047268	0.51488	0.402258
combined sample	GH108	sludge	3	33	57077	1064576	0.429241	1.6956
combined sample	GH108	termiteGut	0	36	67111	1054542	0.274959	0
combined sample	GH108	wallabyGut	0	36	64353	1057300	0.268776	0
combined sample	GH109	bagasse	2	56	187748	933883	0.00406694	0.177648
combined sample	GH109	carcass	9	49	100414	1021217	0.100897	1.86797
combined sample	GH109	compost	14	44	168179	953452	0.0636274	1.80386
combined sample	GH109	farmSoil	3	55	133770	987861	0.152569	0.402806
combined sample	GH109	freshWater	1	57	71937	1049694	0.183238	0.255997
combined sample	GH109	humanDistalGut	0	58	44733	1076898	0.175572	0
combined sample	GH109	marine	5	53	85875	1035756	0.80243	1.13785
combined sample	GH109	mouseGut	16	42	66053	1055578	1.54493e-07	6.08791
combined sample	GH109	peatSwampForest	1	57	74385	1047246	0.183805	0.246995
combined sample	GH109	sludge	3	55	57077	1064554	1	1.01734
combined sample	GH109	termiteGut	2	56	67109	1054522	0.583646	0.561199
combined sample	GH109	wallabyGut	2	56	64351	1057280	0.773968	0.586782
combined sample	GH11	bagasse	4	40	187746	933899	0.225477	0.497427
combined sample	GH11	carcass	0	44	100423	1021222	0.0307357	0
combined sample	GH11	compost	9	35	168184	953461	0.292761	1.45778
combined sample	GH11	farmSoil	0	44	133773	987872	0.00814929	0
combined sample	GH11	freshWater	0	44	71938	1049707	0.114744	0
combined sample	GH11	humanDistalGut	0	44	44733	1076912	0.422743	0
combined sample	GH11	marine	1	43	85879	1035766	0.256989	0.280483
combined sample	GH11	mouseGut	0	44	66069	1055576	0.112297	0
combined sample	GH11	peatSwampForest	0	44	74386	1047259	0.11787	0
combined sample	GH11	sludge	0	44	57080	1064565	0.172069	0
combined sample	GH11	termiteGut	29	15	67082	1054563	3.1773e-25	30.393
combined sample	GH11	wallabyGut	1	43	64352	1057293	0.517768	0.382089
combined sample	GH110	bagasse	0	4	187750	933935	1	0
combined sample	GH110	carcass	1	3	100422	1021263	0.312828	3.3899
combined sample	GH110	compost	0	4	168193	953492	1	0
combined sample	GH110	farmSoil	0	4	133773	987912	1	0
combined sample	GH110	freshWater	1	3	71937	1049748	0.232894	4.8642
combined sample	GH110	humanDistalGut	1	3	44732	1076953	0.150229	8.02522
combined sample	GH110	marine	0	4	85880	1035805	1	0
combined sample	GH110	mouseGut	1	3	66068	1055617	0.215595	5.32591
combined sample	GH110	peatSwampForest	0	4	74386	1047299	1	0
combined sample	GH110	sludge	0	4	57080	1064605	1	0
combined sample	GH110	termiteGut	0	4	67111	1054574	1	0
combined sample	GH110	wallabyGut	0	4	64353	1057332	1	0
combined sample	GH111	bagasse	0	2	187750	933937	1	0
combined sample	GH111	carcass	0	2	100423	1021264	1	0
combined sample	GH111	compost	0	2	168193	953494	1	0
combined sample	GH111	farmSoil	1	1	133772	987915	0.224298	7.38507
combined sample	GH111	freshWater	1	1	71937	1049750	0.124154	14.5926
combined sample	GH111	humanDistalGut	0	2	44733	1076954	1	0
combined sample	GH111	marine	0	2	85880	1035807	1	0
combined sample	GH111	mouseGut	0	2	66069	1055618	1	0
combined sample	GH111	peatSwampForest	0	2	74386	1047301	1	0
combined sample	GH111	sludge	0	2	57080	1064607	1	0
combined sample	GH111	termiteGut	0	2	67111	1054576	1	0
combined sample	GH111	wallabyGut	0	2	64353	1057334	1	0
combined sample	GH112	bagasse	0	19	187750	933920	0.05948	0
combined sample	GH112	carcass	0	19	100423	1021247	0.40732	0
combined sample	GH112	compost	0	19	168193	953477	0.0992673	0
combined sample	GH112	farmSoil	0	19	133773	987897	0.156619	0
combined sample	GH112	freshWater	0	19	71938	1049732	0.630434	0
combined sample	GH112	humanDistalGut	11	8	44722	1076948	2.275e-11	33.1113
combined sample	GH112	marine	0	19	85880	1035790	0.39438	0
combined sample	GH112	mouseGut	2	17	66067	1055603	0.309208	1.87974
combined sample	GH112	peatSwampForest	0	19	74386	1047284	0.633585	0
combined sample	GH112	sludge	0	19	57080	1064590	0.622352	0
combined sample	GH112	termiteGut	5	14	67106	1054564	0.0043888	5.61246
combined sample	GH112	wallabyGut	1	18	64352	1057318	1	0.91279
combined sample	GH113	bagasse	2	26	187748	933913	0.21292	0.382638
combined sample	GH113	carcass	4	24	100419	1021242	0.310973	1.69497
combined sample	GH113	compost	4	24	168189	953472	1	0.944842
combined sample	GH113	farmSoil	6	22	133767	987894	0.137142	2.01414
combined sample	GH113	freshWater	3	25	71935	1049726	0.422592	1.75112
combined sample	GH113	humanDistalGut	0	28	44733	1076928	0.62786	0
combined sample	GH113	marine	2	26	85878	1035783	1	0.927777
combined sample	GH113	mouseGut	0	28	66069	1055592	0.409231	0
combined sample	GH113	peatSwampForest	0	28	74386	1047275	0.25773	0
combined sample	GH113	sludge	1	27	57079	1064582	1	0.690779
combined sample	GH113	termiteGut	4	24	67107	1054554	0.0834222	2.61909
combined sample	GH113	wallabyGut	2	26	64351	1057310	0.674125	1.26387
combined sample	GH114	bagasse	0	14	187750	933925	0.147004	0
combined sample	GH114	carcass	5	9	100418	1021257	0.00577016	5.65003
combined sample	GH114	compost	0	14	168193	953482	0.249223	0
combined sample	GH114	farmSoil	5	9	133768	987907	0.0190765	4.1029
combined sample	GH114	freshWater	1	13	71937	1049738	0.604641	1.1225
combined sample	GH114	humanDistalGut	0	14	44733	1076942	1	0
combined sample	GH114	marine	2	12	85878	1035797	0.291554	2.01021
combined sample	GH114	mouseGut	0	14	66069	1055606	1	0
combined sample	GH114	peatSwampForest	0	14	74386	1047289	1	0
combined sample	GH114	sludge	1	13	57079	1064596	0.518667	1.43471
combined sample	GH114	termiteGut	0	14	67111	1054564	1	0
combined sample	GH114	wallabyGut	0	14	64353	1057322	1	0
combined sample	GH115	bagasse	38	75	187712	933864	1.16858e-05	2.52066
combined sample	GH115	carcass	0	113	100423	1021153	4.37571e-05	0
combined sample	GH115	compost	13	100	168180	953396	0.356489	0.736957
combined sample	GH115	farmSoil	6	107	133767	987809	0.0283852	0.414087
combined sample	GH115	freshWater	4	109	71934	1049642	0.331908	0.535477
combined sample	GH115	humanDistalGut	2	111	44731	1076845	0.332981	0.433762
combined sample	GH115	marine	0	113	85880	1035696	0.000250885	0
combined sample	GH115	mouseGut	5	108	66064	1055512	0.688264	0.739681
combined sample	GH115	peatSwampForest	4	109	74382	1047194	0.253649	0.516646
combined sample	GH115	sludge	0	113	57080	1064496	0.00458117	0
combined sample	GH115	termiteGut	27	86	67084	1054492	4.91849e-10	4.93503
combined sample	GH115	wallabyGut	14	99	64339	1057237	0.00664148	2.32376
combined sample	GH116	bagasse	2	50	187748	933889	0.00840559	0.198966
combined sample	GH116	carcass	2	50	100421	1021216	0.324861	0.406774
combined sample	GH116	compost	11	41	168182	953455	0.240333	1.521
combined sample	GH116	farmSoil	7	45	133766	987871	0.669525	1.14879
combined sample	GH116	freshWater	5	47	71933	1049704	0.384953	1.55243
combined sample	GH116	humanDistalGut	0	52	44733	1076904	0.273313	0
combined sample	GH116	marine	0	52	85880	1035757	0.032254	0
combined sample	GH116	mouseGut	0	52	66069	1055568	0.0746364	0
combined sample	GH116	peatSwampForest	11	41	74375	1047262	0.000517203	3.77778
combined sample	GH116	sludge	0	52	57080	1064557	0.11395	0
combined sample	GH116	termiteGut	14	38	67097	1054540	1.51742e-06	5.79034
combined sample	GH116	wallabyGut	0	52	64353	1057284	0.0746519	0
combined sample	GH119	bagasse	0	6	187750	933933	0.598126	0
combined sample	GH119	carcass	0	6	100423	1021260	1	0
combined sample	GH119	compost	0	6	168193	953490	0.600681	0
combined sample	GH119	farmSoil	1	5	133772	987911	0.53325	1.47701
combined sample	GH119	freshWater	0	6	71938	1049745	1	0
combined sample	GH119	humanDistalGut	0	6	44733	1076950	1	0
combined sample	GH119	marine	1	5	85879	1035804	0.379927	2.41224
combined sample	GH119	mouseGut	0	6	66069	1055614	1	0
combined sample	GH119	peatSwampForest	0	6	74386	1047297	1	0
combined sample	GH119	sludge	0	6	57080	1064603	1	0
combined sample	GH119	termiteGut	0	6	67111	1054572	1	0
combined sample	GH119	wallabyGut	4	2	64349	1057334	0.000147936	32.8625
combined sample	GH12	bagasse	3	5	187747	933934	0.13619	2.98466
combined sample	GH12	carcass	0	8	100423	1021258	1	0
combined sample	GH12	compost	3	5	168190	953491	0.105122	3.40148
combined sample	GH12	farmSoil	1	7	133772	987909	1	1.055
combined sample	GH12	freshWater	0	8	71938	1049743	1	0
combined sample	GH12	humanDistalGut	0	8	44733	1076948	1	0
combined sample	GH12	marine	1	7	85879	1035802	0.471242	1.72303
combined sample	GH12	mouseGut	0	8	66069	1055612	1	0
combined sample	GH12	peatSwampForest	0	8	74386	1047295	1	0
combined sample	GH12	sludge	0	8	57080	1064601	1	0
combined sample	GH12	termiteGut	0	8	67111	1054570	1	0
combined sample	GH12	wallabyGut	0	8	64353	1057328	1	0
combined sample	GH120	bagasse	0	41	187750	933898	0.00110898	0
combined sample	GH120	carcass	0	41	100423	1021225	0.0484233	0
combined sample	GH120	compost	6	35	168187	953461	1	0.971838
combined sample	GH120	farmSoil	3	38	133770	987878	0.474607	0.583018
combined sample	GH120	freshWater	2	39	71936	1049712	1	0.748323
combined sample	GH120	humanDistalGut	7	34	44726	1076922	0.00109128	4.95728
combined sample	GH120	marine	0	41	85880	1035768	0.072742	0
combined sample	GH120	mouseGut	2	39	66067	1055581	1	0.819355
combined sample	GH120	peatSwampForest	3	38	74383	1047265	0.751772	1.11153
combined sample	GH120	sludge	0	41	57080	1064568	0.271692	0
combined sample	GH120	termiteGut	16	25	67095	1054553	6.54216e-10	10.0591
combined sample	GH120	wallabyGut	2	39	64351	1057297	1	0.842572
combined sample	GH121	bagasse	0	8	187750	933931	0.367165	0
combined sample	GH121	carcass	0	8	100423	1021258	1	0
combined sample	GH121	compost	0	8	168193	953488	0.615274	0
combined sample	GH121	farmSoil	0	8	133773	987908	0.607788	0
combined sample	GH121	freshWater	1	7	71937	1049744	0.411549	2.08465
combined sample	GH121	humanDistalGut	7	1	44726	1076955	1.23811e-09	168.553
combined sample	GH121	marine	0	8	85880	1035801	1	0
combined sample	GH121	mouseGut	0	8	66069	1055612	1	0
combined sample	GH121	peatSwampForest	0	8	74386	1047295	1	0
combined sample	GH121	sludge	0	8	57080	1064601	1	0
combined sample	GH121	termiteGut	0	8	67111	1054570	1	0
combined sample	GH121	wallabyGut	0	8	64353	1057328	1	0
combined sample	GH123	bagasse	0	5	187750	933934	0.597781	0
combined sample	GH123	carcass	0	5	100423	1021261	1	0
combined sample	GH123	compost	2	3	168191	953493	0.164691	3.77941
combined sample	GH123	farmSoil	0	5	133773	987911	1	0
combined sample	GH123	freshWater	2	3	71936	1049748	0.0361045	9.72854
combined sample	GH123	humanDistalGut	0	5	44733	1076951	1	0
combined sample	GH123	marine	0	5	85880	1035804	1	0
combined sample	GH123	mouseGut	0	5	66069	1055615	1	0
combined sample	GH123	peatSwampForest	0	5	74386	1047298	1	0
combined sample	GH123	sludge	0	5	57080	1064604	1	0
combined sample	GH123	termiteGut	0	5	67111	1054573	1	0
combined sample	GH123	wallabyGut	1	4	64352	1057332	0.255778	4.10761
combined sample	GH124	bagasse	0	1	187750	933938	1	0
combined sample	GH124	carcass	0	1	100423	1021265	1	0
combined sample	GH124	compost	0	1	168193	953495	1	0
combined sample	GH124	farmSoil	0	1	133773	987915	1	0
combined sample	GH124	freshWater	0	1	71938	1049750	1	0
combined sample	GH124	humanDistalGut	0	1	44733	1076955	1	0
combined sample	GH124	marine	0	1	85880	1035808	1	0
combined sample	GH124	mouseGut	0	1	66069	1055619	1	0
combined sample	GH124	peatSwampForest	0	1	74386	1047302	1	0
combined sample	GH124	sludge	0	1	57080	1064608	1	0
combined sample	GH124	termiteGut	0	1	67111	1054577	1	0
combined sample	GH124	wallabyGut	1	0	64352	1057336	0.0573715	inf
combined sample	GH125	bagasse	4	17	187746	933922	0.769322	1.17044
combined sample	GH125	carcass	0	21	100423	1021245	0.252235	0
combined sample	GH125	compost	5	16	168188	953480	0.230252	1.7716
combined sample	GH125	farmSoil	1	20	133772	987896	0.5031	0.369246
combined sample	GH125	freshWater	0	21	71938	1049730	0.642246	0
combined sample	GH125	humanDistalGut	2	19	44731	1076937	0.203467	2.5343
combined sample	GH125	marine	0	21	85880	1035788	0.402103	0
combined sample	GH125	mouseGut	4	17	66065	1055603	0.0321751	3.75959
combined sample	GH125	peatSwampForest	4	17	74382	1047286	0.046692	3.3129
combined sample	GH125	sludge	1	20	57079	1064589	1	0.932558
combined sample	GH125	termiteGut	0	21	67111	1054557	0.634179	0
combined sample	GH125	wallabyGut	0	21	64353	1057315	0.630402	0
combined sample	GH126	bagasse	0	2	187750	933937	1	0
combined sample	GH126	carcass	0	2	100423	1021264	1	0
combined sample	GH126	compost	2	0	168191	953496	0.0224837	inf
combined sample	GH126	farmSoil	0	2	133773	987914	1	0
combined sample	GH126	freshWater	0	2	71938	1049749	1	0
combined sample	GH126	humanDistalGut	0	2	44733	1076954	1	0
combined sample	GH126	marine	0	2	85880	1035807	1	0
combined sample	GH126	mouseGut	0	2	66069	1055618	1	0
combined sample	GH126	peatSwampForest	0	2	74386	1047301	1	0
combined sample	GH126	sludge	0	2	57080	1064607	1	0
combined sample	GH126	termiteGut	0	2	67111	1054576	1	0
combined sample	GH126	wallabyGut	0	2	64353	1057334	1	0
combined sample	GH127	bagasse	14	111	187736	933828	0.118114	0.627371
combined sample	GH127	carcass	4	121	100419	1021145	0.0183095	0.33616
combined sample	GH127	compost	22	103	168171	953393	0.3827	1.21089
combined sample	GH127	farmSoil	23	102	133750	987814	0.0368002	1.66536
combined sample	GH127	freshWater	14	111	71924	1049640	0.0414579	1.84065
combined sample	GH127	humanDistalGut	14	111	44719	1076845	0.000490452	3.03715
combined sample	GH127	marine	3	122	85877	1035687	0.0265263	0.29656
combined sample	GH127	mouseGut	3	122	66066	1055498	0.124708	0.392863
combined sample	GH127	peatSwampForest	12	113	74374	1047190	0.203552	1.49523
combined sample	GH127	sludge	0	125	57080	1064484	0.00324881	0
combined sample	GH127	termiteGut	8	117	67103	1054461	0.84917	1.07447
combined sample	GH127	wallabyGut	8	117	64345	1057219	0.699081	1.12345
combined sample	GH128	bagasse	0	5	187750	933934	0.597781	0
combined sample	GH128	carcass	0	5	100423	1021261	1	0
combined sample	GH128	compost	1	4	168192	953492	0.556155	1.41727
combined sample	GH128	farmSoil	1	4	133772	987912	0.470047	1.84626
combined sample	GH128	freshWater	0	5	71938	1049746	1	0
combined sample	GH128	humanDistalGut	0	5	44733	1076951	1	0
combined sample	GH128	marine	1	4	85879	1035805	0.328516	3.0153
combined sample	GH128	mouseGut	1	4	66068	1055616	0.261798	3.99443
combined sample	GH128	peatSwampForest	0	5	74386	1047298	1	0
combined sample	GH128	sludge	0	5	57080	1064604	1	0
combined sample	GH128	termiteGut	0	5	67111	1054573	1	0
combined sample	GH128	wallabyGut	1	4	64352	1057332	0.255778	4.10761
combined sample	GH129	bagasse	0	2	187750	933937	1	0
combined sample	GH129	carcass	0	2	100423	1021264	1	0
combined sample	GH129	compost	0	2	168193	953494	1	0
combined sample	GH129	farmSoil	1	1	133772	987915	0.224298	7.38507
combined sample	GH129	freshWater	1	1	71937	1049750	0.124154	14.5926
combined sample	GH129	humanDistalGut	0	2	44733	1076954	1	0
combined sample	GH129	marine	0	2	85880	1035807	1	0
combined sample	GH129	mouseGut	0	2	66069	1055618	1	0
combined sample	GH129	peatSwampForest	0	2	74386	1047301	1	0
combined sample	GH129	sludge	0	2	57080	1064607	1	0
combined sample	GH129	termiteGut	0	2	67111	1054576	1	0
combined sample	GH129	wallabyGut	0	2	64353	1057334	1	0
combined sample	GH13	bagasse	209	1510	187541	932429	1.53289e-07	0.688159
combined sample	GH13	carcass	65	1654	100358	1019612	6.60359e-17	0.399265
combined sample	GH13	compost	452	1267	167741	952229	8.95147e-34	2.02518
combined sample	GH13	farmSoil	269	1450	133504	986466	4.44803e-06	1.37079
combined sample	GH13	freshWater	69	1650	71869	1048101	2.13106e-05	0.609855
combined sample	GH13	humanDistalGut	96	1623	44637	1075333	0.00129349	1.42495
combined sample	GH13	marine	42	1677	85838	1034132	1.10169e-20	0.301726
combined sample	GH13	mouseGut	65	1654	66004	1053966	9.4625e-05	0.62753
combined sample	GH13	peatSwampForest	173	1546	74213	1045757	8.3277e-08	1.57684
combined sample	GH13	sludge	102	1617	56978	1062992	0.111175	1.17683
combined sample	GH13	termiteGut	67	1652	67044	1052926	0.000131306	0.636946
combined sample	GH13	wallabyGut	110	1609	64243	1055727	0.232585	1.12347
combined sample	GH130	bagasse	7	111	187743	933828	0.000757237	0.313674
combined sample	GH130	carcass	12	106	100411	1021160	0.627293	1.1513
combined sample	GH130	compost	26	92	168167	953404	0.0385108	1.60222
combined sample	GH130	farmSoil	10	108	133763	987808	0.318593	0.683774
combined sample	GH130	freshWater	7	111	71931	1049640	1	0.920236
combined sample	GH130	humanDistalGut	2	116	44731	1076840	0.338775	0.415064
combined sample	GH130	marine	4	114	85876	1035695	0.0836785	0.42317
combined sample	GH130	mouseGut	16	102	66053	1055518	0.00234246	2.50665
combined sample	GH130	peatSwampForest	5	113	74381	1047190	0.358306	0.622953
combined sample	GH130	sludge	1	117	57079	1064492	0.0327735	0.159397
combined sample	GH130	termiteGut	21	97	67090	1054481	6.83392e-06	3.40274
combined sample	GH130	wallabyGut	7	111	64346	1057225	0.842887	1.03615
combined sample	GH15	bagasse	64	193	187686	933746	0.000795244	1.64976
combined sample	GH15	carcass	10	247	100413	1021019	0.00292148	0.411668
combined sample	GH15	compost	63	194	168130	953302	7.19332e-05	1.8413
combined sample	GH15	farmSoil	64	193	133709	987723	1.06453e-08	2.44961
combined sample	GH15	freshWater	3	254	71935	1049497	9.75307e-05	0.172317
combined sample	GH15	humanDistalGut	0	257	44733	1076699	7.2977e-05	0
combined sample	GH15	marine	10	247	85870	1035562	0.0187254	0.488245
combined sample	GH15	mouseGut	1	256	66068	1055364	6.7187e-06	0.0623981
combined sample	GH15	peatSwampForest	38	219	74348	1047084	3.72067e-06	2.44372
combined sample	GH15	sludge	1	256	57079	1064353	4.52217e-05	0.0728399
combined sample	GH15	termiteGut	0	257	67111	1054321	2.29001e-07	0
combined sample	GH15	wallabyGut	3	254	64350	1057082	0.000391408	0.194021
combined sample	GH16	bagasse	26	110	187724	933829	0.489977	1.17579
combined sample	GH16	carcass	11	125	100412	1021141	0.880394	0.894917
combined sample	GH16	compost	23	113	168170	953383	0.547417	1.1539
combined sample	GH16	farmSoil	18	118	133755	987798	0.597307	1.12655
combined sample	GH16	freshWater	7	129	71931	1049622	0.725049	0.791818
combined sample	GH16	humanDistalGut	1	135	44732	1076821	0.0469385	0.178316
combined sample	GH16	marine	11	125	85869	1035684	0.871179	1.06139
combined sample	GH16	mouseGut	16	120	66053	1055500	0.00899458	2.13061
combined sample	GH16	peatSwampForest	9	127	74377	1047176	1	0.997746
combined sample	GH16	sludge	3	133	57077	1064476	0.167963	0.420673
combined sample	GH16	termiteGut	4	132	67107	1054446	0.149884	0.476149
combined sample	GH16	wallabyGut	7	129	64346	1057207	1	0.891552
combined sample	GH17	bagasse	28	49	187722	933890	3.94844e-05	2.84278
combined sample	GH17	carcass	5	72	100418	1021194	0.553012	0.706211
combined sample	GH17	compost	19	58	168174	953438	0.0242658	1.8572
combined sample	GH17	farmSoil	5	72	133768	987844	0.161063	0.51283
combined sample	GH17	freshWater	7	70	71931	1049681	0.345205	1.45929
combined sample	GH17	humanDistalGut	0	77	44733	1076879	0.0775662	0
combined sample	GH17	marine	2	75	85878	1035734	0.128517	0.321614
combined sample	GH17	mouseGut	0	77	66069	1055543	0.0147021	0
combined sample	GH17	peatSwampForest	11	66	74375	1047237	0.0176032	2.34675
combined sample	GH17	sludge	0	77	57080	1064532	0.0341303	0
combined sample	GH17	termiteGut	0	77	67111	1054501	0.0146728	0
combined sample	GH17	wallabyGut	0	77	64353	1057259	0.0230818	0
combined sample	GH18	bagasse	30	158	187720	933781	0.845327	0.944493
combined sample	GH18	carcass	6	182	100417	1021084	0.00304104	0.335223
combined sample	GH18	compost	36	152	168157	953344	0.12443	1.34275
combined sample	GH18	farmSoil	23	165	133750	987751	0.91023	1.02943
combined sample	GH18	freshWater	3	185	71935	1049566	0.00402397	0.236602
combined sample	GH18	humanDistalGut	5	183	44728	1076773	0.455879	0.657754
combined sample	GH18	marine	6	182	85874	1035627	0.0186618	0.397577
combined sample	GH18	mouseGut	15	173	66054	1055447	0.214339	1.38542
combined sample	GH18	peatSwampForest	15	173	74371	1047130	0.461347	1.22079
combined sample	GH18	sludge	5	183	57075	1064426	0.180207	0.509552
combined sample	GH18	termiteGut	35	153	67076	1054425	2.18777e-09	3.59605
combined sample	GH18	wallabyGut	9	179	64344	1057157	0.75259	0.826078
combined sample	GH19	bagasse	14	26	187736	933913	0.00468389	2.67864
combined sample	GH19	carcass	0	40	100423	1021226	0.0470419	0
combined sample	GH19	compost	7	33	168186	953463	0.656587	1.20254
combined sample	GH19	farmSoil	8	32	133765	987884	0.136835	1.84631
combined sample	GH19	freshWater	6	34	71932	1049717	0.0408331	2.57527
combined sample	GH19	humanDistalGut	1	39	44732	1076917	1	0.617304
combined sample	GH19	marine	1	39	85879	1035770	0.367126	0.309251
combined sample	GH19	mouseGut	0	40	66069	1055580	0.172477	0
combined sample	GH19	peatSwampForest	0	40	74386	1047263	0.111087	0
combined sample	GH19	sludge	3	37	57077	1064572	0.456917	1.51228
combined sample	GH19	termiteGut	0	40	67111	1054538	0.173518	0
combined sample	GH19	wallabyGut	0	40	64353	1057296	0.17133	0
combined sample	GH2	bagasse	112	805	187638	933134	0.000164439	0.691903
combined sample	GH2	carcass	23	894	100400	1020372	3.56607e-15	0.261466
combined sample	GH2	compost	135	782	168058	952714	0.853211	0.978657
combined sample	GH2	farmSoil	73	844	133700	987072	0.000126268	0.638554
combined sample	GH2	freshWater	53	864	71885	1048887	0.499666	0.895061
combined sample	GH2	humanDistalGut	66	851	44667	1076105	6.20117e-06	1.86845
combined sample	GH2	marine	5	912	85875	1034897	6.63381e-25	0.0660702
combined sample	GH2	mouseGut	98	819	65971	1054801	2.11412e-08	1.9132
combined sample	GH2	peatSwampForest	95	822	74291	1046481	2.58243e-05	1.62797
combined sample	GH2	sludge	13	904	57067	1063705	7.00138e-09	0.268047
combined sample	GH2	termiteGut	112	805	66999	1053773	1.50347e-12	2.18827
combined sample	GH2	wallabyGut	132	785	64221	1056551	8.77393e-22	2.76642
combined sample	GH20	bagasse	22	179	187728	933760	0.0292104	0.61133
combined sample	GH20	carcass	16	185	100407	1021081	0.711404	0.879517
combined sample	GH20	compost	33	168	168160	953328	0.553623	1.11359
combined sample	GH20	farmSoil	33	168	133740	987748	0.0630599	1.45074
combined sample	GH20	freshWater	15	186	71923	1049565	0.56265	1.17685
combined sample	GH20	humanDistalGut	14	187	44719	1076769	0.0439899	1.80267
combined sample	GH20	marine	7	194	85873	1035615	0.0232208	0.435149
combined sample	GH20	mouseGut	8	193	66061	1055427	0.295282	0.66224
combined sample	GH20	peatSwampForest	12	189	74374	1047114	0.886815	0.893907
combined sample	GH20	sludge	14	187	57066	1064422	0.257154	1.39644
combined sample	GH20	termiteGut	18	183	67093	1054395	0.098714	1.54578
combined sample	GH20	wallabyGut	9	192	64344	1057144	0.544036	0.770136
combined sample	GH22	bagasse	0	2	187750	933937	1	0
combined sample	GH22	carcass	0	2	100423	1021264	1	0
combined sample	GH22	compost	2	0	168191	953496	0.0224837	inf
combined sample	GH22	farmSoil	0	2	133773	987914	1	0
combined sample	GH22	freshWater	0	2	71938	1049749	1	0
combined sample	GH22	humanDistalGut	0	2	44733	1076954	1	0
combined sample	GH22	marine	0	2	85880	1035807	1	0
combined sample	GH22	mouseGut	0	2	66069	1055618	1	0
combined sample	GH22	peatSwampForest	0	2	74386	1047301	1	0
combined sample	GH22	sludge	0	2	57080	1064607	1	0
combined sample	GH22	termiteGut	0	2	67111	1054576	1	0
combined sample	GH22	wallabyGut	0	2	64353	1057334	1	0
combined sample	GH23	bagasse	102	722	187648	933217	0.000640029	0.70259
combined sample	GH23	carcass	94	730	100329	1020536	0.0170825	1.30981
combined sample	GH23	compost	96	728	168097	952768	0.00623745	0.747424
combined sample	GH23	farmSoil	101	723	133672	987193	0.747122	1.03168
combined sample	GH23	freshWater	62	762	71876	1048989	0.199799	1.18747
combined sample	GH23	humanDistalGut	26	798	44707	1076158	0.246873	0.78428
combined sample	GH23	marine	52	772	85828	1035037	0.168171	0.812293
combined sample	GH23	mouseGut	32	792	66037	1054828	0.0117703	0.645385
combined sample	GH23	peatSwampForest	60	764	74326	1046539	0.440929	1.10579
combined sample	GH23	sludge	92	732	56988	1063877	3.5349e-12	2.34631
combined sample	GH23	termiteGut	87	737	67024	1053841	4.49484e-07	1.85608
combined sample	GH23	wallabyGut	20	804	64333	1056532	8.32404e-06	0.408529
combined sample	GH24	bagasse	7	45	187743	933894	0.709527	0.773783
combined sample	GH24	carcass	4	48	100419	1021218	1	0.847464
combined sample	GH24	compost	7	45	168186	953451	1	0.881849
combined sample	GH24	farmSoil	1	51	133772	987865	0.0178179	0.144798
combined sample	GH24	freshWater	1	51	71937	1049700	0.259845	0.286116
combined sample	GH24	humanDistalGut	0	52	44733	1076904	0.273313	0
combined sample	GH24	marine	8	44	85872	1035765	0.0589581	2.19304
combined sample	GH24	mouseGut	3	49	66066	1055571	1	0.978216
combined sample	GH24	peatSwampForest	0	52	74386	1047251	0.0487032	0
combined sample	GH24	sludge	10	42	57070	1064567	0.000256564	4.44136
combined sample	GH24	termiteGut	1	51	67110	1054527	0.373067	0.308106
combined sample	GH24	wallabyGut	10	42	64343	1057294	0.000659832	3.91242
combined sample	GH25	bagasse	15	89	187735	933850	0.600561	0.838365
combined sample	GH25	carcass	2	102	100421	1021164	0.00862312	0.199389
combined sample	GH25	compost	8	96	168185	953400	0.0382942	0.472396
combined sample	GH25	farmSoil	12	92	133761	987824	1	0.96326
combined sample	GH25	freshWater	1	103	71937	1049648	0.0149444	0.141662
combined sample	GH25	humanDistalGut	15	89	44718	1076867	1.69019e-05	4.05864
combined sample	GH25	marine	1	103	85879	1035706	0.00476559	0.117088
combined sample	GH25	mouseGut	21	83	66048	1055537	6.40912e-07	4.04348
combined sample	GH25	peatSwampForest	2	102	74384	1047201	0.0484396	0.276045
combined sample	GH25	sludge	3	101	57077	1064508	0.497709	0.553972
combined sample	GH25	termiteGut	1	103	67110	1054475	0.0217328	0.15255
combined sample	GH25	wallabyGut	23	81	64330	1057255	2.02359e-08	4.66669
combined sample	GH26	bagasse	7	91	187743	933848	0.00942521	0.382621
combined sample	GH26	carcass	2	96	100421	1021170	0.0118373	0.211852
combined sample	GH26	compost	17	81	168176	953415	0.480775	1.18982
combined sample	GH26	farmSoil	8	90	133765	987826	0.347357	0.656425
combined sample	GH26	freshWater	3	95	71935	1049656	0.21708	0.460791
combined sample	GH26	humanDistalGut	2	96	44731	1076860	0.443157	0.501544
combined sample	GH26	marine	1	97	85879	1035712	0.00684361	0.124331
combined sample	GH26	mouseGut	20	78	66049	1055542	9.82565e-07	4.09774
combined sample	GH26	peatSwampForest	1	97	74385	1047206	0.022382	0.145136
combined sample	GH26	sludge	2	96	57078	1064513	0.245704	0.388545
combined sample	GH26	termiteGut	21	77	67090	1054501	2.90494e-07	4.28665
combined sample	GH26	wallabyGut	14	84	64339	1057252	0.00142346	2.73875
combined sample	GH27	bagasse	13	67	187737	933872	1	0.965175
combined sample	GH27	carcass	1	79	100422	1021187	0.00949264	0.128721
combined sample	GH27	compost	5	75	168188	953421	0.0271628	0.377919
combined sample	GH27	farmSoil	8	72	133765	987844	0.730521	0.820547
combined sample	GH27	freshWater	10	70	71928	1049681	0.0367666	2.08479
combined sample	GH27	humanDistalGut	3	77	44730	1076879	1	0.937991
combined sample	GH27	marine	4	76	85876	1035733	0.526152	0.634779
combined sample	GH27	mouseGut	2	78	66067	1055542	0.33456	0.409663
combined sample	GH27	peatSwampForest	20	60	74366	1047243	1.94548e-07	4.69409
combined sample	GH27	sludge	1	79	57079	1064530	0.193763	0.236077
combined sample	GH27	termiteGut	6	74	67105	1054504	0.48112	1.27413
combined sample	GH27	wallabyGut	7	73	64346	1057263	0.226981	1.57557
combined sample	GH28	bagasse	34	119	187716	933820	0.0821036	1.42133
combined sample	GH28	carcass	1	152	100422	1021114	2.29452e-05	0.0668963
combined sample	GH28	compost	16	137	168177	953359	0.139871	0.662048
combined sample	GH28	farmSoil	10	143	133763	987773	0.0445898	0.516399
combined sample	GH28	freshWater	6	147	71932	1049604	0.248859	0.595576
combined sample	GH28	humanDistalGut	3	150	44730	1076806	0.296298	0.481469
combined sample	GH28	marine	2	151	85878	1035658	0.00110704	0.15973
combined sample	GH28	mouseGut	18	135	66051	1055485	0.00506501	2.13065
combined sample	GH28	peatSwampForest	17	136	74369	1047167	0.0334945	1.76009
combined sample	GH28	sludge	0	153	57080	1064456	0.000647558	0
combined sample	GH28	termiteGut	23	130	67088	1054448	4.39565e-05	2.78077
combined sample	GH28	wallabyGut	23	130	64330	1057206	2.3015e-05	2.90757
combined sample	GH29	bagasse	27	136	187723	933803	1	0.987558
combined sample	GH29	carcass	6	157	100417	1021109	0.0132517	0.388612
combined sample	GH29	compost	22	141	168171	953355	0.66144	0.884519
combined sample	GH29	farmSoil	22	141	133751	987775	0.544737	1.1523
combined sample	GH29	freshWater	19	144	71919	1049607	0.0102056	1.92564
combined sample	GH29	humanDistalGut	6	157	44727	1076799	1	0.920061
combined sample	GH29	marine	2	161	85878	1035648	0.000536661	0.149808
combined sample	GH29	mouseGut	12	151	66057	1055469	0.403539	1.26979
combined sample	GH29	peatSwampForest	32	131	74354	1047172	3.03383e-08	3.44027
combined sample	GH29	sludge	1	162	57079	1064447	0.00368563	0.115115
combined sample	GH29	termiteGut	10	153	67101	1054425	0.868666	1.02706
combined sample	GH29	wallabyGut	4	159	64349	1057177	0.0886712	0.413303
combined sample	GH3	bagasse	169	1126	187581	932813	0.000297684	0.74637
combined sample	GH3	carcass	66	1229	100357	1020037	2.17427e-07	0.545834
combined sample	GH3	compost	158	1137	168035	952359	0.00443928	0.787585
combined sample	GH3	farmSoil	136	1159	133637	986757	0.122335	0.866441
combined sample	GH3	freshWater	37	1258	71901	1048493	1.08064e-08	0.428896
combined sample	GH3	humanDistalGut	81	1214	44652	1075742	0.000113471	1.60744
combined sample	GH3	marine	48	1247	85832	1034562	5.33079e-09	0.463962
combined sample	GH3	mouseGut	73	1222	65996	1054398	0.767654	0.954418
combined sample	GH3	peatSwampForest	116	1179	74270	1046124	0.00117454	1.38584
combined sample	GH3	sludge	38	1257	57042	1063352	0.000181723	0.563548
combined sample	GH3	termiteGut	171	1124	66940	1053454	9.5546e-22	2.3942
combined sample	GH3	wallabyGut	202	1093	64151	1056243	2.02245e-37	3.04293
combined sample	GH30	bagasse	15	98	187735	933841	0.378291	0.761365
combined sample	GH30	carcass	0	113	100423	1021153	4.37571e-05	0
combined sample	GH30	compost	8	105	168185	953391	0.0168966	0.431901
combined sample	GH30	farmSoil	16	97	133757	987819	0.46668	1.21817
combined sample	GH30	freshWater	6	107	71932	1049644	0.846854	0.818253
combined sample	GH30	humanDistalGut	2	111	44731	1076845	0.332981	0.433762
combined sample	GH30	marine	1	112	85879	1035697	0.00222685	0.107678
combined sample	GH30	mouseGut	4	109	66065	1055511	0.420453	0.586307
combined sample	GH30	peatSwampForest	10	103	74376	1047200	0.340705	1.36697
combined sample	GH30	sludge	7	106	57073	1064503	0.520281	1.23171
combined sample	GH30	termiteGut	31	82	67080	1054496	5.23164e-13	5.94292
combined sample	GH30	wallabyGut	13	100	64340	1057236	0.0142492	2.13616
combined sample	GH31	bagasse	62	265	187688	933674	0.299231	1.16387
combined sample	GH31	carcass	11	316	100412	1020950	0.000133751	0.353936
combined sample	GH31	compost	38	289	168155	953207	0.0886258	0.745355
combined sample	GH31	farmSoil	29	298	133744	987618	0.104128	0.718615
combined sample	GH31	freshWater	9	318	71929	1049433	0.00445786	0.41292
combined sample	GH31	humanDistalGut	34	293	44699	1076663	4.78023e-07	2.79507
combined sample	GH31	marine	3	324	85877	1035485	3.14956e-08	0.111646
combined sample	GH31	mouseGut	14	313	66055	1055307	0.241043	0.71459
combined sample	GH31	peatSwampForest	43	284	74343	1047019	1.89175e-05	2.13238
combined sample	GH31	sludge	17	310	57063	1064299	0.899578	1.02281
combined sample	GH31	termiteGut	42	285	67069	1054293	3.52427e-06	2.31656
combined sample	GH31	wallabyGut	25	302	64328	1057034	0.151568	1.36026
combined sample	GH32	bagasse	3	106	187747	933833	7.78623e-06	0.14077
combined sample	GH32	carcass	1	108	100422	1021158	0.00105295	0.0941543
combined sample	GH32	compost	11	98	168182	953398	0.179215	0.636299
combined sample	GH32	farmSoil	4	105	133769	987811	0.00453544	0.281313
combined sample	GH32	freshWater	13	96	71925	1049655	0.0287251	1.97624
combined sample	GH32	humanDistalGut	40	69	44693	1076887	7.08542e-28	13.9682
combined sample	GH32	marine	5	104	85875	1035705	0.280792	0.579837
combined sample	GH32	mouseGut	9	100	66060	1055520	0.303451	1.43804
combined sample	GH32	peatSwampForest	3	106	74383	1047197	0.121954	0.398447
combined sample	GH32	sludge	0	109	57080	1064500	0.0070568	0
combined sample	GH32	termiteGut	0	109	67111	1054469	0.00198218	0
combined sample	GH32	wallabyGut	20	89	64333	1057247	3.73363e-06	3.69303
combined sample	GH33	bagasse	0	95	187750	933844	4.59694e-08	0
combined sample	GH33	carcass	9	86	100414	1021180	0.85657	1.06427
combined sample	GH33	compost	33	62	168160	953434	1.68798e-06	3.0178
combined sample	GH33	farmSoil	18	77	133755	987839	0.0397949	1.72647
combined sample	GH33	freshWater	16	79	71922	1049672	0.00034807	2.95587
combined sample	GH33	humanDistalGut	1	94	44732	1076862	0.18917	0.256103
combined sample	GH33	marine	14	81	85866	1035728	0.0179534	2.08481
combined sample	GH33	mouseGut	0	95	66069	1055525	0.00693964	0
combined sample	GH33	peatSwampForest	0	95	74386	1047208	0.00293908	0
combined sample	GH33	sludge	1	94	57079	1064515	0.0956335	0.198403
combined sample	GH33	termiteGut	1	94	67110	1054484	0.0466927	0.167157
combined sample	GH33	wallabyGut	2	93	64351	1057243	0.180314	0.353319
combined sample	GH35	bagasse	9	51	187741	933888	0.862998	0.877825
combined sample	GH35	carcass	0	60	100423	1021206	0.00578623	0
combined sample	GH35	compost	11	49	168182	953447	0.46844	1.27266
combined sample	GH35	farmSoil	6	54	133767	987862	0.841794	0.820549
combined sample	GH35	freshWater	1	59	71937	1049692	0.184337	0.247319
combined sample	GH35	humanDistalGut	4	56	44729	1076900	0.304128	1.71972
combined sample	GH35	marine	0	60	85880	1035749	0.0138269	0
combined sample	GH35	mouseGut	2	58	66067	1055562	0.584317	0.550936
combined sample	GH35	peatSwampForest	7	53	74379	1047250	0.117556	1.85961
combined sample	GH35	sludge	2	58	57078	1064551	0.770262	0.643131
combined sample	GH35	termiteGut	14	46	67097	1054532	9.45264e-06	4.78329
combined sample	GH35	wallabyGut	4	56	64349	1057280	0.777264	1.1736
combined sample	GH36	bagasse	12	174	187738	933765	4.70325e-05	0.343018
combined sample	GH36	carcass	8	178	100415	1021088	0.0276911	0.457019
combined sample	GH36	compost	9	177	168184	953319	1.9682e-05	0.288219
combined sample	GH36	farmSoil	8	178	133765	987738	0.000592977	0.331871
combined sample	GH36	freshWater	11	175	71927	1049576	1	0.917226
combined sample	GH36	humanDistalGut	28	158	44705	1076798	1.8584e-09	4.26854
combined sample	GH36	marine	2	184	85878	1035625	8.48245e-05	0.131079
combined sample	GH36	mouseGut	30	156	66039	1055464	5.47432e-07	3.07355
combined sample	GH36	peatSwampForest	28	158	74358	1047145	4.60304e-05	2.49563
combined sample	GH36	sludge	1	185	57079	1064424	0.00122833	0.100801
combined sample	GH36	termiteGut	17	169	67094	1054409	0.0859348	1.58084
combined sample	GH36	wallabyGut	32	154	64321	1057182	2.77029e-08	3.41528
combined sample	GH37	bagasse	3	25	187747	933914	0.610852	0.596919
combined sample	GH37	carcass	0	28	100423	1021238	0.172468	0
combined sample	GH37	compost	16	12	168177	953484	3.22065e-07	7.55937
combined sample	GH37	farmSoil	3	25	133770	987891	1	0.8862
combined sample	GH37	freshWater	0	28	71938	1049723	0.257795	0
combined sample	GH37	humanDistalGut	0	28	44733	1076928	0.62786	0
combined sample	GH37	marine	0	28	85880	1035781	0.270389	0
combined sample	GH37	mouseGut	0	28	66069	1055592	0.409231	0
combined sample	GH37	peatSwampForest	4	24	74382	1047279	0.111315	2.34662
combined sample	GH37	sludge	2	26	57078	1064583	0.652184	1.43472
combined sample	GH37	termiteGut	0	28	67111	1054550	0.411215	0
combined sample	GH37	wallabyGut	0	28	64353	1057308	0.406365	0
combined sample	GH38	bagasse	6	173	187744	933766	3.27076e-08	0.172495
combined sample	GH38	carcass	7	172	100416	1021094	0.0173496	0.41384
combined sample	GH38	compost	27	152	168166	953344	0.916952	1.007
combined sample	GH38	farmSoil	21	158	133752	987758	1	0.98155
combined sample	GH38	freshWater	17	162	71921	1049589	0.0933448	1.53143
combined sample	GH38	humanDistalGut	6	173	44727	1076783	0.8482	0.834956
combined sample	GH38	marine	4	175	85876	1035634	0.00292286	0.275649
combined sample	GH38	mouseGut	11	168	66058	1055452	0.873168	1.04616
combined sample	GH38	peatSwampForest	30	149	74356	1047154	2.67857e-06	2.8355
combined sample	GH38	sludge	1	178	57079	1064431	0.00178263	0.104766
combined sample	GH38	termiteGut	46	133	67065	1054445	2.46037e-17	5.43794
combined sample	GH38	wallabyGut	3	176	64350	1057160	0.0146587	0.280028
combined sample	GH39	bagasse	14	105	187736	933834	0.175895	0.663225
combined sample	GH39	carcass	1	118	100422	1021148	0.000310133	0.0861743
combined sample	GH39	compost	36	83	168157	953413	2.55874e-05	2.45918
combined sample	GH39	farmSoil	22	97	133751	987819	0.0332882	1.67506
combined sample	GH39	freshWater	8	111	71930	1049640	0.850757	1.05171
combined sample	GH39	humanDistalGut	2	117	44731	1076839	0.340417	0.411516
combined sample	GH39	marine	1	118	85879	1035691	0.00154222	0.102202
combined sample	GH39	mouseGut	3	116	66066	1055504	0.167796	0.413186
combined sample	GH39	peatSwampForest	9	110	74377	1047193	0.583691	1.15196
combined sample	GH39	sludge	4	115	57076	1064494	0.530819	0.648712
combined sample	GH39	termiteGut	17	102	67094	1054476	0.000747182	2.6194
combined sample	GH39	wallabyGut	2	117	64351	1057219	0.0712515	0.280837
combined sample	GH4	bagasse	15	140	187735	933799	0.0174444	0.532931
combined sample	GH4	carcass	2	153	100421	1021113	0.000109707	0.132919
combined sample	GH4	compost	40	115	168153	953381	0.000429489	1.97208
combined sample	GH4	farmSoil	20	135	133753	987781	0.709468	1.09409
combined sample	GH4	freshWater	12	143	71926	1049608	0.509092	1.22458
combined sample	GH4	humanDistalGut	10	145	44723	1076811	0.143696	1.66051
combined sample	GH4	marine	8	147	85872	1035662	0.290768	0.656355
combined sample	GH4	mouseGut	4	151	66065	1055469	0.0867724	0.423211
combined sample	GH4	peatSwampForest	4	151	74382	1047152	0.0498909	0.372928
combined sample	GH4	sludge	0	155	57080	1064454	0.000669748	0
combined sample	GH4	termiteGut	37	118	67074	1054460	3.52737e-13	4.92942
combined sample	GH4	wallabyGut	3	152	64350	1057184	0.0371066	0.32425
combined sample	GH42	bagasse	2	147	187748	933792	1.58568e-09	0.0676686
combined sample	GH42	carcass	0	149	100423	1021117	1.79345e-06	0
combined sample	GH42	compost	26	123	168167	953373	0.420908	1.19837
combined sample	GH42	farmSoil	13	136	133760	987780	0.256513	0.705892
combined sample	GH42	freshWater	5	144	71933	1049607	0.177056	0.506648
combined sample	GH42	humanDistalGut	18	131	44715	1076825	3.0685e-05	3.30897
combined sample	GH42	marine	2	147	85878	1035662	0.00105021	0.164077
combined sample	GH42	mouseGut	9	140	66060	1055480	0.861791	1.02713
combined sample	GH42	peatSwampForest	12	137	74374	1047166	0.507247	1.23326
combined sample	GH42	sludge	0	149	57080	1064460	0.00102891	0
combined sample	GH42	termiteGut	42	107	67069	1054471	1.5098e-17	6.17132
combined sample	GH42	wallabyGut	20	129	64333	1057207	0.000511147	2.54781
combined sample	GH43	bagasse	37	508	187713	933431	7.57406e-12	0.362181
combined sample	GH43	carcass	3	542	100420	1020724	3.63432e-18	0.0562613
combined sample	GH43	compost	114	431	168079	953065	0.000238342	1.49981
combined sample	GH43	farmSoil	74	471	133699	987445	0.23396	1.16037
combined sample	GH43	freshWater	7	538	71931	1049213	1.17804e-08	0.189786
combined sample	GH43	humanDistalGut	41	504	44692	1076452	0.000158651	1.95938
combined sample	GH43	marine	1	544	85879	1035265	1.36849e-17	0.0221598
combined sample	GH43	mouseGut	66	479	66003	1055141	4.50301e-08	2.2027
combined sample	GH43	peatSwampForest	53	492	74333	1046811	0.00568278	1.51704
combined sample	GH43	sludge	1	544	57079	1064065	2.91814e-11	0.0342683
combined sample	GH43	termiteGut	81	464	67030	1054114	7.29361e-14	2.74527
combined sample	GH43	wallabyGut	67	478	64286	1056858	6.07719e-09	2.30434
combined sample	GH44	bagasse	0	18	187750	933921	0.0580854	0
combined sample	GH44	carcass	0	18	100423	1021248	0.399386	0
combined sample	GH44	compost	4	14	168189	953482	0.333241	1.61975
combined sample	GH44	farmSoil	8	10	133765	987906	0.000588721	5.90831
combined sample	GH44	freshWater	2	16	71936	1049735	0.322611	1.82408
combined sample	GH44	humanDistalGut	0	18	44733	1076938	1	0
combined sample	GH44	marine	0	18	85880	1035791	0.393436	0
combined sample	GH44	mouseGut	0	18	66069	1055602	0.622255	0
combined sample	GH44	peatSwampForest	2	16	74384	1047287	0.337415	1.75993
combined sample	GH44	sludge	0	18	57080	1064591	1	0
combined sample	GH44	termiteGut	2	16	67109	1054562	0.293297	1.96427
combined sample	GH44	wallabyGut	0	18	64353	1057318	0.621765	0
combined sample	GH45	bagasse	0	14	187750	933925	0.147004	0
combined sample	GH45	carcass	0	14	100423	1021252	0.6297	0
combined sample	GH45	compost	0	14	168193	953482	0.249223	0
combined sample	GH45	farmSoil	0	14	133773	987902	0.397664	0
combined sample	GH45	freshWater	0	14	71938	1049737	1	0
combined sample	GH45	humanDistalGut	0	14	44733	1076942	1	0
combined sample	GH45	marine	0	14	85880	1035795	0.619422	0
combined sample	GH45	mouseGut	0	14	66069	1055606	1	0
combined sample	GH45	peatSwampForest	0	14	74386	1047289	1	0
combined sample	GH45	sludge	0	14	57080	1064595	1	0
combined sample	GH45	termiteGut	14	0	67097	1054578	7.52218e-18	inf
combined sample	GH45	wallabyGut	0	14	64353	1057322	1	0
combined sample	GH46	bagasse	0	3	187750	933936	1	0
combined sample	GH46	carcass	2	1	100421	1021265	0.0226106	20.3397
combined sample	GH46	compost	1	2	168192	953494	0.385759	2.83454
combined sample	GH46	farmSoil	0	3	133773	987913	1	0
combined sample	GH46	freshWater	0	3	71938	1049748	1	0
combined sample	GH46	humanDistalGut	0	3	44733	1076953	1	0
combined sample	GH46	marine	0	3	85880	1035806	1	0
combined sample	GH46	mouseGut	0	3	66069	1055617	1	0
combined sample	GH46	peatSwampForest	0	3	74386	1047300	1	0
combined sample	GH46	sludge	0	3	57080	1064606	1	0
combined sample	GH46	termiteGut	0	3	67111	1054575	1	0
combined sample	GH46	wallabyGut	0	3	64353	1057333	1	0
combined sample	GH47	bagasse	3	6	187747	933933	0.179938	2.48721
combined sample	GH47	carcass	2	7	100421	1021259	0.189587	2.90565
combined sample	GH47	compost	1	8	168192	953488	1	0.708631
combined sample	GH47	farmSoil	1	8	133772	987908	1	0.923127
combined sample	GH47	freshWater	1	8	71937	1049743	0.449289	1.82407
combined sample	GH47	humanDistalGut	0	9	44733	1076947	1	0
combined sample	GH47	marine	0	9	85880	1035800	1	0
combined sample	GH47	mouseGut	1	8	66068	1055612	0.420951	1.99721
combined sample	GH47	peatSwampForest	0	9	74386	1047294	1	0
combined sample	GH47	sludge	0	9	57080	1064600	1	0
combined sample	GH47	termiteGut	0	9	67111	1054569	1	0
combined sample	GH47	wallabyGut	0	9	64353	1057327	1	0
combined sample	GH48	bagasse	0	8	187750	933931	0.367165	0
combined sample	GH48	carcass	1	7	100422	1021259	0.527795	1.45281
combined sample	GH48	compost	2	6	168191	953490	0.342647	1.8897
combined sample	GH48	farmSoil	1	7	133772	987909	1	1.055
combined sample	GH48	freshWater	1	7	71937	1049744	0.411549	2.08465
combined sample	GH48	humanDistalGut	0	8	44733	1076948	1	0
combined sample	GH48	marine	3	5	85877	1035804	0.0187461	7.23689
combined sample	GH48	mouseGut	0	8	66069	1055612	1	0
combined sample	GH48	peatSwampForest	0	8	74386	1047295	1	0
combined sample	GH48	sludge	0	8	57080	1064601	1	0
combined sample	GH48	termiteGut	0	8	67111	1054570	1	0
combined sample	GH48	wallabyGut	0	8	64353	1057328	1	0
combined sample	GH49	bagasse	0	1	187750	933938	1	0
combined sample	GH49	carcass	0	1	100423	1021265	1	0
combined sample	GH49	compost	0	1	168193	953495	1	0
combined sample	GH49	farmSoil	0	1	133773	987915	1	0
combined sample	GH49	freshWater	1	0	71937	1049751	0.0641336	inf
combined sample	GH49	humanDistalGut	0	1	44733	1076955	1	0
combined sample	GH49	marine	0	1	85880	1035808	1	0
combined sample	GH49	mouseGut	0	1	66069	1055619	1	0
combined sample	GH49	peatSwampForest	0	1	74386	1047302	1	0
combined sample	GH49	sludge	0	1	57080	1064608	1	0
combined sample	GH49	termiteGut	0	1	67111	1054577	1	0
combined sample	GH49	wallabyGut	0	1	64353	1057335	1	0
combined sample	GH5	bagasse	36	372	187714	933567	5.64263e-06	0.481292
combined sample	GH5	carcass	13	395	100410	1020871	7.65414e-06	0.334611
combined sample	GH5	compost	46	362	168147	953134	0.0371481	0.720301
combined sample	GH5	farmSoil	41	367	133732	987549	0.284223	0.824976
combined sample	GH5	freshWater	15	393	71923	1049358	0.0199612	0.556871
combined sample	GH5	humanDistalGut	5	403	44728	1076553	0.00210269	0.298621
combined sample	GH5	marine	10	398	85870	1035411	9.68772e-06	0.302962
combined sample	GH5	mouseGut	24	384	66045	1055236	1	0.998596
combined sample	GH5	peatSwampForest	10	398	74376	1046905	0.000204251	0.353664
combined sample	GH5	sludge	3	405	57077	1064204	2.37356e-06	0.138112
combined sample	GH5	termiteGut	163	245	66948	1054333	7.47514e-89	10.4776
combined sample	GH5	wallabyGut	42	366	64311	1056970	0.000264544	1.88602
combined sample	GH50	bagasse	1	13	187749	933926	0.489404	0.382641
combined sample	GH50	carcass	2	12	100421	1021254	0.360716	1.69495
combined sample	GH50	compost	3	11	168190	953485	0.454727	1.54612
combined sample	GH50	farmSoil	2	12	133771	987904	0.679636	1.23084
combined sample	GH50	freshWater	3	11	71935	1049740	0.0563702	3.97988
combined sample	GH50	humanDistalGut	0	14	44733	1076942	1	0
combined sample	GH50	marine	0	14	85880	1035795	0.619422	0
combined sample	GH50	mouseGut	2	12	66067	1055608	0.197992	2.66297
combined sample	GH50	peatSwampForest	0	14	74386	1047289	1	0
combined sample	GH50	sludge	0	14	57080	1064595	1	0
combined sample	GH50	termiteGut	0	14	67111	1054564	1	0
combined sample	GH50	wallabyGut	1	13	64352	1057323	0.562714	1.26387
combined sample	GH51	bagasse	32	269	187718	933670	0.00330155	0.591678
combined sample	GH51	carcass	4	297	100419	1020969	4.3028e-08	0.136931
combined sample	GH51	compost	72	229	168121	953267	4.73126e-05	1.78275
combined sample	GH51	farmSoil	33	268	133740	987648	0.657192	0.909327
combined sample	GH51	freshWater	4	297	71934	1049454	4.59888e-05	0.196487
combined sample	GH51	humanDistalGut	27	274	44706	1076682	9.56631e-05	2.3732
combined sample	GH51	marine	0	301	85880	1035508	6.39101e-11	0
combined sample	GH51	mouseGut	18	283	66051	1055337	0.902453	1.01624
combined sample	GH51	peatSwampForest	38	263	74348	1047040	0.000165714	2.0348
combined sample	GH51	sludge	3	298	57077	1064311	0.000306129	0.187721
combined sample	GH51	termiteGut	41	260	67070	1054318	1.07526e-06	2.47887
combined sample	GH51	wallabyGut	29	272	64324	1057064	0.00613894	1.75209
combined sample	GH52	bagasse	6	15	187744	933924	0.146706	1.98978
combined sample	GH52	carcass	0	21	100423	1021245	0.252235	0
combined sample	GH52	compost	0	21	168193	953475	0.0616769	0
combined sample	GH52	farmSoil	1	20	133772	987896	0.5031	0.369246
combined sample	GH52	freshWater	0	21	71938	1049730	0.642246	0
combined sample	GH52	humanDistalGut	0	21	44733	1076935	1	0
combined sample	GH52	marine	0	21	85880	1035788	0.402103	0
combined sample	GH52	mouseGut	0	21	66069	1055599	0.632675	0
combined sample	GH52	peatSwampForest	11	10	74375	1047293	2.05676e-08	15.4894
combined sample	GH52	sludge	0	21	57080	1064588	0.624	0
combined sample	GH52	termiteGut	3	18	67108	1054560	0.127646	2.61906
combined sample	GH52	wallabyGut	0	21	64353	1057315	0.630402	0
combined sample	GH53	bagasse	2	70	187748	933869	0.000390468	0.142116
combined sample	GH53	carcass	1	71	100422	1021195	0.0204182	0.143226
combined sample	GH53	compost	6	66	168187	953430	0.136349	0.515352
combined sample	GH53	farmSoil	7	65	133766	987851	0.716088	0.795299
combined sample	GH53	freshWater	0	72	71938	1049679	0.0144669	0
combined sample	GH53	humanDistalGut	6	66	44727	1076890	0.0675057	2.18881
combined sample	GH53	marine	0	72	85880	1035737	0.00624887	0
combined sample	GH53	mouseGut	18	54	66051	1055566	1.37729e-07	5.32703
combined sample	GH53	peatSwampForest	0	72	74386	1047231	0.0148111	0
combined sample	GH53	sludge	3	69	57077	1064540	1	0.810911
combined sample	GH53	termiteGut	17	55	67094	1054523	9.07764e-07	4.85801
combined sample	GH53	wallabyGut	12	60	64341	1057276	0.000774841	3.28648
combined sample	GH54	bagasse	0	7	187750	933932	0.609624	0
combined sample	GH54	carcass	0	7	100423	1021259	1	0
combined sample	GH54	compost	0	7	168193	953489	0.603983	0
combined sample	GH54	farmSoil	5	2	133768	987914	0.000411059	18.4632
combined sample	GH54	freshWater	0	7	71938	1049744	1	0
combined sample	GH54	humanDistalGut	0	7	44733	1076949	1	0
combined sample	GH54	marine	0	7	85880	1035802	1	0
combined sample	GH54	mouseGut	0	7	66069	1055613	1	0
combined sample	GH54	peatSwampForest	2	5	74384	1047298	0.0738645	5.63185
combined sample	GH54	sludge	0	7	57080	1064602	1	0
combined sample	GH54	termiteGut	0	7	67111	1054571	1	0
combined sample	GH54	wallabyGut	0	7	64353	1057329	1	0
combined sample	GH55	bagasse	2	19	187748	933920	0.560642	0.523613
combined sample	GH55	carcass	0	21	100423	1021245	0.252235	0
combined sample	GH55	compost	3	18	168190	953478	1	0.944842
combined sample	GH55	farmSoil	3	18	133770	987898	0.732504	1.23084
combined sample	GH55	freshWater	1	20	71937	1049731	1	0.729618
combined sample	GH55	humanDistalGut	2	19	44731	1076937	0.203467	2.5343
combined sample	GH55	marine	0	21	85880	1035788	0.402103	0
combined sample	GH55	mouseGut	0	21	66069	1055599	0.632675	0
combined sample	GH55	peatSwampForest	8	13	74378	1047290	3.46798e-05	8.66501
combined sample	GH55	sludge	0	21	57080	1064588	0.624	0
combined sample	GH55	termiteGut	2	19	67109	1054559	0.360447	1.65412
combined sample	GH55	wallabyGut	0	21	64353	1057315	0.630402	0
combined sample	GH57	bagasse	25	273	187725	933666	4.77153e-05	0.455456
combined sample	GH57	carcass	15	283	100408	1020983	0.0146312	0.538958
combined sample	GH57	compost	29	269	168164	953227	0.00927114	0.611095
combined sample	GH57	farmSoil	34	264	133739	987652	0.858201	0.951088
combined sample	GH57	freshWater	26	272	71912	1049479	0.122227	1.39501
combined sample	GH57	humanDistalGut	0	298	44733	1076658	9.56727e-06	0
combined sample	GH57	marine	2	296	85878	1035513	3.91991e-08	0.0814727
combined sample	GH57	mouseGut	22	276	66047	1055344	0.267057	1.27366
combined sample	GH57	peatSwampForest	44	254	74342	1047049	9.36071e-07	2.43979
combined sample	GH57	sludge	3	295	57077	1064314	0.000293561	0.18963
combined sample	GH57	termiteGut	93	205	67018	1054373	6.94806e-41	7.13727
combined sample	GH57	wallabyGut	5	293	64348	1057043	0.00103018	0.280324
combined sample	GH58	bagasse	0	1	187750	933938	1	0
combined sample	GH58	carcass	1	0	100422	1021266	0.0895284	inf
combined sample	GH58	compost	0	1	168193	953495	1	0
combined sample	GH58	farmSoil	0	1	133773	987915	1	0
combined sample	GH58	freshWater	0	1	71938	1049750	1	0
combined sample	GH58	humanDistalGut	0	1	44733	1076955	1	0
combined sample	GH58	marine	0	1	85880	1035808	1	0
combined sample	GH58	mouseGut	0	1	66069	1055619	1	0
combined sample	GH58	peatSwampForest	0	1	74386	1047302	1	0
combined sample	GH58	sludge	0	1	57080	1064608	1	0
combined sample	GH58	termiteGut	0	1	67111	1054577	1	0
combined sample	GH58	wallabyGut	0	1	64353	1057335	1	0
combined sample	GH59	bagasse	0	8	187750	933931	0.367165	0
combined sample	GH59	carcass	0	8	100423	1021258	1	0
combined sample	GH59	compost	5	3	168188	953493	0.00284908	9.44868
combined sample	GH59	farmSoil	0	8	133773	987908	0.607788	0
combined sample	GH59	freshWater	0	8	71938	1049743	1	0
combined sample	GH59	humanDistalGut	0	8	44733	1076948	1	0
combined sample	GH59	marine	0	8	85880	1035801	1	0
combined sample	GH59	mouseGut	0	8	66069	1055612	1	0
combined sample	GH59	peatSwampForest	3	5	74383	1047298	0.0126781	8.44788
combined sample	GH59	sludge	0	8	57080	1064601	1	0
combined sample	GH59	termiteGut	0	8	67111	1054570	1	0
combined sample	GH59	wallabyGut	0	8	64353	1057328	1	0
combined sample	GH6	bagasse	3	17	187747	933922	1	0.877829
combined sample	GH6	carcass	0	20	100423	1021246	0.251084	0
combined sample	GH6	compost	8	12	168185	953484	0.00590753	3.7795
combined sample	GH6	farmSoil	9	11	133764	987905	0.000237057	6.04263
combined sample	GH6	freshWater	0	20	71938	1049731	0.635933	0
combined sample	GH6	humanDistalGut	0	20	44733	1076936	1	0
combined sample	GH6	marine	0	20	85880	1035789	0.397339	0
combined sample	GH6	mouseGut	0	20	66069	1055600	0.628271	0
combined sample	GH6	peatSwampForest	0	20	74386	1047283	0.639878	0
combined sample	GH6	sludge	0	20	57080	1064589	0.622705	0
combined sample	GH6	termiteGut	0	20	67111	1054558	0.629428	0
combined sample	GH6	wallabyGut	0	20	64353	1057316	0.626578	0
combined sample	GH62	bagasse	5	10	187745	933929	0.0911076	2.48723
combined sample	GH62	carcass	0	15	100423	1021251	0.390126	0
combined sample	GH62	compost	7	8	168186	953488	0.00359783	4.96059
combined sample	GH62	farmSoil	3	12	133770	987904	0.411138	1.84627
combined sample	GH62	freshWater	0	15	71938	1049736	0.619658	0
combined sample	GH62	humanDistalGut	0	15	44733	1076941	1	0
combined sample	GH62	marine	0	15	85880	1035794	0.623457	0
combined sample	GH62	mouseGut	0	15	66069	1055605	1	0
combined sample	GH62	peatSwampForest	0	15	74386	1047288	0.619363	0
combined sample	GH62	sludge	0	15	57080	1064594	1	0
combined sample	GH62	termiteGut	0	15	67111	1054563	1	0
combined sample	GH62	wallabyGut	0	15	64353	1057321	1	0
combined sample	GH63	bagasse	2	64	187748	933875	0.00133093	0.15544
combined sample	GH63	carcass	6	60	100417	1021206	0.831635	1.01697
combined sample	GH63	compost	11	55	168182	953441	0.729319	1.13382
combined sample	GH63	farmSoil	6	60	133767	987856	0.572628	0.73849
combined sample	GH63	freshWater	1	65	71937	1049686	0.129353	0.224488
combined sample	GH63	humanDistalGut	0	66	44733	1076890	0.115938	0
combined sample	GH63	marine	6	60	85874	1035749	0.640092	1.20613
combined sample	GH63	mouseGut	3	63	66066	1055557	1	0.760824
combined sample	GH63	peatSwampForest	0	66	74386	1047237	0.0221476	0
combined sample	GH63	sludge	0	66	57080	1064543	0.0820081	0
combined sample	GH63	termiteGut	31	35	67080	1054543	9.59737e-21	13.924
combined sample	GH63	wallabyGut	0	66	64353	1057270	0.0330841	0
combined sample	GH64	bagasse	0	8	187750	933931	0.367165	0
combined sample	GH64	carcass	0	8	100423	1021258	1	0
combined sample	GH64	compost	3	5	168190	953491	0.105122	3.40148
combined sample	GH64	farmSoil	1	7	133772	987909	1	1.055
combined sample	GH64	freshWater	0	8	71938	1049743	1	0
combined sample	GH64	humanDistalGut	0	8	44733	1076948	1	0
combined sample	GH64	marine	0	8	85880	1035801	1	0
combined sample	GH64	mouseGut	3	5	66066	1055615	0.00914247	9.58691
combined sample	GH64	peatSwampForest	0	8	74386	1047295	1	0
combined sample	GH64	sludge	0	8	57080	1064601	1	0
combined sample	GH64	termiteGut	0	8	67111	1054570	1	0
combined sample	GH64	wallabyGut	1	7	64352	1057329	0.376662	2.3472
combined sample	GH65	bagasse	54	122	187696	933817	6.25212e-06	2.20212
combined sample	GH65	carcass	10	166	100413	1021100	0.145975	0.61259
combined sample	GH65	compost	59	117	168134	953379	9.19124e-10	2.85941
combined sample	GH65	farmSoil	11	165	133762	987751	0.0192502	0.492293
combined sample	GH65	freshWater	5	171	71933	1049580	0.0622068	0.42664
combined sample	GH65	humanDistalGut	2	174	44731	1076782	0.0518648	0.276694
combined sample	GH65	marine	3	173	85877	1035636	0.000946217	0.209125
combined sample	GH65	mouseGut	7	169	66062	1055451	0.337978	0.661756
combined sample	GH65	peatSwampForest	3	173	74383	1047130	0.00556092	0.244119
combined sample	GH65	sludge	1	175	57079	1064434	0.00175789	0.106562
combined sample	GH65	termiteGut	13	163	67098	1054415	0.424294	1.25331
combined sample	GH65	wallabyGut	8	168	64345	1057168	0.626283	0.782366
combined sample	GH66	bagasse	0	3	187750	933936	1	0
combined sample	GH66	carcass	0	3	100423	1021263	1	0
combined sample	GH66	compost	1	2	168192	953494	0.385759	2.83454
combined sample	GH66	farmSoil	0	3	133773	987913	1	0
combined sample	GH66	freshWater	0	3	71938	1049748	1	0
combined sample	GH66	humanDistalGut	0	3	44733	1076953	1	0
combined sample	GH66	marine	0	3	85880	1035806	1	0
combined sample	GH66	mouseGut	0	3	66069	1055617	1	0
combined sample	GH66	peatSwampForest	2	1	74384	1047302	0.01261	28.1593
combined sample	GH66	sludge	0	3	57080	1064606	1	0
combined sample	GH66	termiteGut	0	3	67111	1054575	1	0
combined sample	GH66	wallabyGut	0	3	64353	1057333	1	0
combined sample	GH67	bagasse	9	74	187741	933865	0.184796	0.604973
combined sample	GH67	carcass	1	82	100422	1021184	0.0064309	0.124011
combined sample	GH67	compost	33	50	168160	953446	3.80124e-08	3.74212
combined sample	GH67	farmSoil	9	74	133764	987842	0.866687	0.898171
combined sample	GH67	freshWater	0	83	71938	1049668	0.00644862	0
combined sample	GH67	humanDistalGut	2	81	44731	1076875	0.775329	0.594431
combined sample	GH67	marine	1	82	85879	1035727	0.0208966	0.147077
combined sample	GH67	mouseGut	0	83	66069	1055537	0.0158993	0
combined sample	GH67	peatSwampForest	3	80	74383	1047223	0.376119	0.527955
combined sample	GH67	sludge	0	83	57080	1064526	0.0225806	0
combined sample	GH67	termiteGut	18	65	67093	1054513	1.66137e-06	4.35245
combined sample	GH67	wallabyGut	7	76	64346	1057260	0.337093	1.51337
combined sample	GH68	bagasse	0	213	187750	933726	1.7457e-17	0
combined sample	GH68	carcass	0	213	100423	1021053	4.18539e-09	0
combined sample	GH68	compost	1	212	168192	953284	6.03145e-14	0.0267351
combined sample	GH68	farmSoil	0	213	133773	987703	3.21021e-12	0
combined sample	GH68	freshWater	0	213	71938	1049538	1.64175e-06	0
combined sample	GH68	humanDistalGut	0	213	44733	1076743	0.000315029	0
combined sample	GH68	marine	0	213	85880	1035596	8.44535e-08	0
combined sample	GH68	mouseGut	212	1	65857	1055619	2.69318e-259	3398.14
combined sample	GH68	peatSwampForest	0	213	74386	1047090	1.12394e-06	0
combined sample	GH68	sludge	0	213	57080	1064396	2.81247e-05	0
combined sample	GH68	termiteGut	0	213	67111	1054365	3.60405e-06	0
combined sample	GH68	wallabyGut	0	213	64353	1057123	5.40006e-06	0
combined sample	GH7	bagasse	0	2	187750	933937	1	0
combined sample	GH7	carcass	0	2	100423	1021264	1	0
combined sample	GH7	compost	2	0	168191	953496	0.0224837	inf
combined sample	GH7	farmSoil	0	2	133773	987914	1	0
combined sample	GH7	freshWater	0	2	71938	1049749	1	0
combined sample	GH7	humanDistalGut	0	2	44733	1076954	1	0
combined sample	GH7	marine	0	2	85880	1035807	1	0
combined sample	GH7	mouseGut	0	2	66069	1055618	1	0
combined sample	GH7	peatSwampForest	0	2	74386	1047301	1	0
combined sample	GH7	sludge	0	2	57080	1064607	1	0
combined sample	GH7	termiteGut	0	2	67111	1054576	1	0
combined sample	GH7	wallabyGut	0	2	64353	1057334	1	0
combined sample	GH70	bagasse	0	1	187750	933938	1	0
combined sample	GH70	carcass	0	1	100423	1021265	1	0
combined sample	GH70	compost	0	1	168193	953495	1	0
combined sample	GH70	farmSoil	0	1	133773	987915	1	0
combined sample	GH70	freshWater	0	1	71938	1049750	1	0
combined sample	GH70	humanDistalGut	0	1	44733	1076955	1	0
combined sample	GH70	marine	0	1	85880	1035808	1	0
combined sample	GH70	mouseGut	1	0	66068	1055620	0.0589014	inf
combined sample	GH70	peatSwampForest	0	1	74386	1047302	1	0
combined sample	GH70	sludge	0	1	57080	1064608	1	0
combined sample	GH70	termiteGut	0	1	67111	1054577	1	0
combined sample	GH70	wallabyGut	0	1	64353	1057335	1	0
combined sample	GH72	bagasse	0	1	187750	933938	1	0
combined sample	GH72	carcass	0	1	100423	1021265	1	0
combined sample	GH72	compost	1	0	168192	953496	0.149946	inf
combined sample	GH72	farmSoil	0	1	133773	987915	1	0
combined sample	GH72	freshWater	0	1	71938	1049750	1	0
combined sample	GH72	humanDistalGut	0	1	44733	1076955	1	0
combined sample	GH72	marine	0	1	85880	1035808	1	0
combined sample	GH72	mouseGut	0	1	66069	1055619	1	0
combined sample	GH72	peatSwampForest	0	1	74386	1047302	1	0
combined sample	GH72	sludge	0	1	57080	1064608	1	0
combined sample	GH72	termiteGut	0	1	67111	1054577	1	0
combined sample	GH72	wallabyGut	0	1	64353	1057335	1	0
combined sample	GH73	bagasse	21	157	187729	933782	0.087174	0.665325
combined sample	GH73	carcass	9	169	100414	1021097	0.0858005	0.541538
combined sample	GH73	compost	31	147	168162	953349	0.34587	1.19555
combined sample	GH73	farmSoil	4	174	133769	987742	4.30243e-06	0.169746
combined sample	GH73	freshWater	6	172	71932	1049579	0.123187	0.508998
combined sample	GH73	humanDistalGut	21	157	44712	1076799	1.01493e-05	3.22129
combined sample	GH73	marine	10	168	85870	1035641	0.395985	0.717891
combined sample	GH73	mouseGut	27	151	66042	1055469	6.42655e-06	2.85767
combined sample	GH73	peatSwampForest	0	178	74386	1047125	1.18381e-05	0
combined sample	GH73	sludge	7	171	57073	1064438	0.6088	0.763469
combined sample	GH73	termiteGut	13	165	67098	1054413	0.428259	1.23811
combined sample	GH73	wallabyGut	29	149	64324	1057187	3.96822e-07	3.19883
combined sample	GH74	bagasse	2	15	187748	933924	0.754597	0.663246
combined sample	GH74	carcass	0	17	100423	1021249	0.393661	0
combined sample	GH74	compost	2	15	168191	953481	1	0.755872
combined sample	GH74	farmSoil	3	14	133770	987902	0.446326	1.58252
combined sample	GH74	freshWater	0	17	71938	1049734	0.622463	0
combined sample	GH74	humanDistalGut	0	17	44733	1076939	1	0
combined sample	GH74	marine	1	16	85879	1035793	1	0.753817
combined sample	GH74	mouseGut	0	17	66069	1055603	0.620912	0
combined sample	GH74	peatSwampForest	1	16	74385	1047287	1	0.879955
combined sample	GH74	sludge	0	17	57080	1064592	1	0
combined sample	GH74	termiteGut	7	10	67104	1054568	3.12365e-05	11.0008
combined sample	GH74	wallabyGut	1	16	64352	1057320	1	1.02689
combined sample	GH76	bagasse	2	14	187748	933925	1	0.710622
combined sample	GH76	carcass	0	16	100423	1021250	0.390461	0
combined sample	GH76	compost	8	8	168185	953488	0.00105633	5.66928
combined sample	GH76	farmSoil	2	14	133771	987902	1	1.055
combined sample	GH76	freshWater	0	16	71938	1049735	0.620321	0
combined sample	GH76	humanDistalGut	0	16	44733	1076940	1	0
combined sample	GH76	marine	0	16	85880	1035793	0.629106	0
combined sample	GH76	mouseGut	2	14	66067	1055606	0.242299	2.28254
combined sample	GH76	peatSwampForest	2	14	74384	1047289	0.287336	2.01136
combined sample	GH76	sludge	0	16	57080	1064593	1	0
combined sample	GH76	termiteGut	0	16	67111	1054562	0.620564	0
combined sample	GH76	wallabyGut	0	16	64353	1057320	1	0
combined sample	GH77	bagasse	31	322	187719	933617	2.29359e-05	0.478813
combined sample	GH77	carcass	2	351	100421	1020915	4.48873e-12	0.0579279
combined sample	GH77	compost	68	285	168125	953211	0.0302307	1.35276
combined sample	GH77	farmSoil	46	307	133727	987609	0.511066	1.10659
combined sample	GH77	freshWater	19	334	71919	1049417	0.513765	0.830064
combined sample	GH77	humanDistalGut	38	315	44695	1076641	4.29186e-08	2.90593
combined sample	GH77	marine	8	345	85872	1035464	2.05636e-05	0.279611
combined sample	GH77	mouseGut	18	335	66051	1055285	0.650193	0.858456
combined sample	GH77	peatSwampForest	29	324	74357	1046979	0.237963	1.26029
combined sample	GH77	sludge	21	332	57059	1064277	0.465664	1.17981
combined sample	GH77	termiteGut	34	319	67077	1054259	0.00666792	1.67518
combined sample	GH77	wallabyGut	39	314	64314	1057022	0.000123162	2.04133
combined sample	GH78	bagasse	15	273	187735	933666	4.76743e-09	0.273259
combined sample	GH78	carcass	8	280	100415	1020986	4.61067e-05	0.290505
combined sample	GH78	compost	81	207	168112	953289	1.14901e-08	2.21891
combined sample	GH78	farmSoil	22	266	133751	987650	0.0227661	0.610727
combined sample	GH78	freshWater	20	268	71918	1049483	0.717305	1.08901
combined sample	GH78	humanDistalGut	17	271	44716	1076685	0.0973643	1.51045
combined sample	GH78	marine	3	285	85877	1035524	5.97214e-07	0.126929
combined sample	GH78	mouseGut	26	262	66043	1055358	0.0321056	1.58579
combined sample	GH78	peatSwampForest	21	267	74365	1047036	0.634934	1.10739
combined sample	GH78	sludge	3	285	57077	1064324	0.000404634	0.196286
combined sample	GH78	termiteGut	5	283	67106	1054295	0.000725725	0.277578
combined sample	GH78	wallabyGut	67	221	64286	1057115	6.9227e-23	4.98527
combined sample	GH79	bagasse	1	11	187749	933928	0.703911	0.452213
combined sample	GH79	carcass	1	11	100422	1021255	1	0.924512
combined sample	GH79	compost	0	12	168193	953484	0.234456	0
combined sample	GH79	farmSoil	3	9	133770	987907	0.164505	2.46171
combined sample	GH79	freshWater	0	12	71938	1049739	1	0
combined sample	GH79	humanDistalGut	1	11	44732	1076945	0.386372	2.18868
combined sample	GH79	marine	1	11	85879	1035798	0.61551	1.09647
combined sample	GH79	mouseGut	0	12	66069	1055608	1	0
combined sample	GH79	peatSwampForest	5	7	74381	1047296	0.00068369	10.0573
combined sample	GH79	sludge	0	12	57080	1064597	1	0
combined sample	GH79	termiteGut	0	12	67111	1054566	1	0
combined sample	GH79	wallabyGut	0	12	64353	1057324	1	0
combined sample	GH8	bagasse	3	103	187747	933836	1.13374e-05	0.144871
combined sample	GH8	carcass	3	103	100420	1021163	0.0251003	0.296182
combined sample	GH8	compost	10	96	168183	953400	0.133083	0.590503
combined sample	GH8	farmSoil	8	98	133765	987818	0.22796	0.602835
combined sample	GH8	freshWater	3	103	71935	1049648	0.163655	0.424999
combined sample	GH8	humanDistalGut	3	103	44730	1076853	0.802122	0.701199
combined sample	GH8	marine	3	103	85877	1035706	0.0657578	0.351272
combined sample	GH8	mouseGut	3	103	66066	1055517	0.218317	0.465341
combined sample	GH8	peatSwampForest	8	98	74378	1047205	0.693892	1.14935
combined sample	GH8	sludge	2	104	57078	1064505	0.180736	0.358654
combined sample	GH8	termiteGut	56	50	67055	1054528	8.10591e-40	17.6135
combined sample	GH8	wallabyGut	4	102	64349	1057234	0.529706	0.644301
combined sample	GH81	bagasse	0	16	187750	933923	0.0918554	0
combined sample	GH81	carcass	1	15	100422	1021251	1	0.677973
combined sample	GH81	compost	3	13	168190	953483	0.722474	1.30825
combined sample	GH81	farmSoil	2	14	133771	987902	1	1.055
combined sample	GH81	freshWater	5	11	71933	1049740	0.00260331	6.63332
combined sample	GH81	humanDistalGut	0	16	44733	1076940	1	0
combined sample	GH81	marine	3	13	85877	1035796	0.118887	2.7834
combined sample	GH81	mouseGut	0	16	66069	1055604	0.620881	0
combined sample	GH81	peatSwampForest	0	16	74386	1047287	0.620912	0
combined sample	GH81	sludge	0	16	57080	1064593	1	0
combined sample	GH81	termiteGut	1	15	67110	1054563	1	1.0476
combined sample	GH81	wallabyGut	1	15	64352	1057321	0.611451	1.09535
combined sample	GH84	bagasse	0	11	187750	933928	0.230113	0
combined sample	GH84	carcass	1	10	100422	1021256	1	1.01696
combined sample	GH84	compost	1	10	168192	953486	1	0.566903
combined sample	GH84	farmSoil	1	10	133772	987906	1	0.7385
combined sample	GH84	freshWater	1	10	71937	1049741	0.517663	1.45925
combined sample	GH84	humanDistalGut	1	10	44732	1076946	0.360884	2.40755
combined sample	GH84	marine	3	8	85877	1035801	0.0464683	4.52304
combined sample	GH84	mouseGut	2	9	66067	1055611	0.134077	3.55064
combined sample	GH84	peatSwampForest	0	11	74386	1047292	1	0
combined sample	GH84	sludge	0	11	57080	1064598	1	0
combined sample	GH84	termiteGut	0	11	67111	1054567	1	0
combined sample	GH84	wallabyGut	1	10	64352	1057326	0.477911	1.64304
combined sample	GH85	bagasse	0	4	187750	933935	1	0
combined sample	GH85	carcass	0	4	100423	1021262	1	0
combined sample	GH85	compost	0	4	168193	953492	1	0
combined sample	GH85	farmSoil	0	4	133773	987912	1	0
combined sample	GH85	freshWater	0	4	71938	1049747	1	0
combined sample	GH85	humanDistalGut	2	2	44731	1076954	0.00904251	24.0762
combined sample	GH85	marine	0	4	85880	1035805	1	0
combined sample	GH85	mouseGut	1	3	66068	1055617	0.215595	5.32591
combined sample	GH85	peatSwampForest	0	4	74386	1047299	1	0
combined sample	GH85	sludge	0	4	57080	1064605	1	0
combined sample	GH85	termiteGut	0	4	67111	1054574	1	0
combined sample	GH85	wallabyGut	1	3	64352	1057333	0.210482	5.47682
combined sample	GH87	bagasse	2	15	187748	933924	0.754597	0.663246
combined sample	GH87	carcass	0	17	100423	1021249	0.393661	0
combined sample	GH87	compost	4	13	168189	953483	0.307356	1.74434
combined sample	GH87	farmSoil	5	12	133768	987904	0.0435701	3.07717
combined sample	GH87	freshWater	1	16	71937	1049735	1	0.912026
combined sample	GH87	humanDistalGut	0	17	44733	1076939	1	0
combined sample	GH87	marine	0	17	85880	1035792	0.636096	0
combined sample	GH87	mouseGut	0	17	66069	1055603	0.620912	0
combined sample	GH87	peatSwampForest	1	16	74385	1047287	1	0.879955
combined sample	GH87	sludge	0	17	57080	1064592	1	0
combined sample	GH87	termiteGut	4	13	67107	1054565	0.0162566	4.83529
combined sample	GH87	wallabyGut	0	17	64353	1057319	0.621036	0
combined sample	GH88	bagasse	7	68	187743	933871	0.0897889	0.51205
combined sample	GH88	carcass	3	72	100420	1021194	0.157524	0.423718
combined sample	GH88	compost	25	50	168168	953446	6.33867e-05	2.8348
combined sample	GH88	farmSoil	11	64	133762	987852	0.473809	1.26932
combined sample	GH88	freshWater	2	73	71936	1049678	0.240178	0.399776
combined sample	GH88	humanDistalGut	1	74	44732	1076882	0.374164	0.325325
combined sample	GH88	marine	1	74	85879	1035735	0.0297248	0.162978
combined sample	GH88	mouseGut	3	72	66066	1055548	0.628874	0.665716
combined sample	GH88	peatSwampForest	2	73	74384	1047230	0.241664	0.385718
combined sample	GH88	sludge	2	73	57078	1064536	0.593027	0.510974
combined sample	GH88	termiteGut	10	65	67101	1054513	0.0137586	2.41774
combined sample	GH88	wallabyGut	8	67	64345	1057269	0.0773028	1.96194
combined sample	GH89	bagasse	0	10	187750	933929	0.386894	0
combined sample	GH89	carcass	0	10	100423	1021256	1	0
combined sample	GH89	compost	0	10	168193	953486	0.376661	0
combined sample	GH89	farmSoil	0	10	133773	987906	0.619701	0
combined sample	GH89	freshWater	5	5	71933	1049746	0.000207927	14.5934
combined sample	GH89	humanDistalGut	0	10	44733	1076946	1	0
combined sample	GH89	marine	0	10	85880	1035799	1	0
combined sample	GH89	mouseGut	1	9	66068	1055611	0.455058	1.77529
combined sample	GH89	peatSwampForest	0	10	74386	1047293	1	0
combined sample	GH89	sludge	0	10	57080	1064599	1	0
combined sample	GH89	termiteGut	1	9	67110	1054569	0.460413	1.746
combined sample	GH89	wallabyGut	3	7	64350	1057329	0.0167031	7.04182
combined sample	GH9	bagasse	16	190	187734	933749	0.000245776	0.418845
combined sample	GH9	carcass	4	202	100419	1021064	7.03527e-05	0.201347
combined sample	GH9	compost	51	155	168142	953341	0.000264642	1.86557
combined sample	GH9	farmSoil	28	178	133745	987738	0.451417	1.16172
combined sample	GH9	freshWater	9	197	71929	1049554	0.316731	0.666618
combined sample	GH9	humanDistalGut	0	206	44733	1076750	0.000477882	0
combined sample	GH9	marine	3	203	85877	1035606	0.000119092	0.178214
combined sample	GH9	mouseGut	2	204	66067	1055416	0.000878233	0.156617
combined sample	GH9	peatSwampForest	16	190	74370	1047113	0.483137	1.18567
combined sample	GH9	sludge	6	200	57074	1064409	0.201841	0.559489
combined sample	GH9	termiteGut	62	144	67049	1054434	7.52337e-27	6.77105
combined sample	GH9	wallabyGut	9	197	64344	1057139	0.546713	0.750586
combined sample	GH91	bagasse	0	3	187750	933936	1	0
combined sample	GH91	carcass	0	3	100423	1021263	1	0
combined sample	GH91	compost	1	2	168192	953494	0.385759	2.83454
combined sample	GH91	farmSoil	0	3	133773	987913	1	0
combined sample	GH91	freshWater	0	3	71938	1049748	1	0
combined sample	GH91	humanDistalGut	0	3	44733	1076953	1	0
combined sample	GH91	marine	0	3	85880	1035806	1	0
combined sample	GH91	mouseGut	1	2	66068	1055618	0.1665	7.98888
combined sample	GH91	peatSwampForest	0	3	74386	1047300	1	0
combined sample	GH91	sludge	0	3	57080	1064606	1	0
combined sample	GH91	termiteGut	1	2	67110	1054576	0.168966	7.85707
combined sample	GH91	wallabyGut	0	3	64353	1057333	1	0
combined sample	GH92	bagasse	0	198	187750	933741	3.97213e-16	0
combined sample	GH92	carcass	26	172	100397	1021094	0.0457595	1.53741
combined sample	GH92	compost	49	149	168144	953347	0.000305204	1.86457
combined sample	GH92	farmSoil	14	184	133759	987732	0.0363812	0.561858
combined sample	GH92	freshWater	7	191	71931	1049560	0.109642	0.534756
combined sample	GH92	humanDistalGut	0	198	44733	1076758	0.000722835	0
combined sample	GH92	marine	0	198	85880	1035611	2.78892e-07	0
combined sample	GH92	mouseGut	40	158	66029	1055462	7.45842e-12	4.04679
combined sample	GH92	peatSwampForest	30	168	74356	1047135	2.20324e-05	2.51477
combined sample	GH92	sludge	5	193	57075	1064416	0.10638	0.483146
combined sample	GH92	termiteGut	2	196	67109	1054382	0.00081845	0.160321
combined sample	GH92	wallabyGut	25	173	64328	1057163	0.000300902	2.37485
combined sample	GH93	bagasse	0	4	187750	933935	1	0
combined sample	GH93	carcass	0	4	100423	1021262	1	0
combined sample	GH93	compost	2	2	168191	953494	0.109448	5.66911
combined sample	GH93	farmSoil	1	3	133772	987913	0.398286	2.46168
combined sample	GH93	freshWater	0	4	71938	1049747	1	0
combined sample	GH93	humanDistalGut	0	4	44733	1076952	1	0
combined sample	GH93	marine	0	4	85880	1035805	1	0
combined sample	GH93	mouseGut	0	4	66069	1055616	1	0
combined sample	GH93	peatSwampForest	1	3	74385	1047300	0.240025	4.69315
combined sample	GH93	sludge	0	4	57080	1064605	1	0
combined sample	GH93	termiteGut	0	4	67111	1054574	1	0
combined sample	GH93	wallabyGut	0	4	64353	1057332	1	0
combined sample	GH94	bagasse	23	534	187727	933405	3.30824e-20	0.214156
combined sample	GH94	carcass	20	537	100403	1020729	1.12134e-06	0.378634
combined sample	GH94	compost	36	521	168157	952975	6.78267e-10	0.39159
combined sample	GH94	farmSoil	112	445	133661	987471	3.10932e-08	1.85942
combined sample	GH94	freshWater	38	519	71900	1049232	0.665275	1.06846
combined sample	GH94	humanDistalGut	27	530	44706	1076426	0.27902	1.22661
combined sample	GH94	marine	0	557	85880	1035252	1.12257e-19	0
combined sample	GH94	mouseGut	49	508	66020	1055112	0.00661221	1.54154
combined sample	GH94	peatSwampForest	13	544	74373	1046759	5.30667e-06	0.336338
combined sample	GH94	sludge	19	538	57061	1064071	0.0815001	0.658571
combined sample	GH94	termiteGut	162	395	66949	1054183	5.1075e-65	6.45788
combined sample	GH94	wallabyGut	58	499	64295	1056837	1.50268e-05	1.91055
combined sample	GH95	bagasse	27	160	187723	933779	0.434546	0.839403
combined sample	GH95	carcass	6	181	100417	1021085	0.00303197	0.337076
combined sample	GH95	compost	35	152	168158	953344	0.152043	1.30544
combined sample	GH95	farmSoil	16	171	133757	987745	0.175539	0.690959
combined sample	GH95	freshWater	24	163	71914	1049588	0.00136271	2.14896
combined sample	GH95	humanDistalGut	4	183	44729	1076773	0.259704	0.526192
combined sample	GH95	marine	6	181	85874	1035628	0.0185352	0.399774
combined sample	GH95	mouseGut	15	172	66054	1055448	0.212256	1.39348
combined sample	GH95	peatSwampForest	12	175	74374	1047128	1	0.965432
combined sample	GH95	sludge	4	183	57076	1064426	0.0664824	0.407634
combined sample	GH95	termiteGut	29	158	67082	1054420	2.58028e-06	2.88502
combined sample	GH95	wallabyGut	9	178	64344	1057158	0.752186	0.830719
combined sample	GH97	bagasse	6	91	187744	933848	0.0038277	0.327959
combined sample	GH97	carcass	8	89	100415	1021177	1	0.914118
combined sample	GH97	compost	11	86	168182	953410	0.392856	0.725094
combined sample	GH97	farmSoil	12	85	133761	987831	0.875248	1.04259
combined sample	GH97	freshWater	3	94	71935	1049657	0.217061	0.465694
combined sample	GH97	humanDistalGut	0	97	44733	1076859	0.034867	0
combined sample	GH97	marine	0	97	85880	1035712	0.000822364	0
combined sample	GH97	mouseGut	23	74	66046	1055546	8.01383e-09	4.96737
combined sample	GH97	peatSwampForest	7	90	74379	1047213	0.836788	1.09507
combined sample	GH97	sludge	5	92	57075	1064517	0.819414	1.01365
combined sample	GH97	termiteGut	1	96	67110	1054482	0.0311699	0.163674
combined sample	GH97	wallabyGut	21	76	64332	1057260	1.20767e-07	4.54109
combined sample	GH98	bagasse	0	7	187750	933932	0.609624	0
combined sample	GH98	carcass	0	7	100423	1021259	1	0
combined sample	GH98	compost	0	7	168193	953489	0.603983	0
combined sample	GH98	farmSoil	0	7	133773	987909	1	0
combined sample	GH98	freshWater	0	7	71938	1049744	1	0
combined sample	GH98	humanDistalGut	0	7	44733	1076949	1	0
combined sample	GH98	marine	0	7	85880	1035802	1	0
combined sample	GH98	mouseGut	1	6	66068	1055614	0.346199	2.66295
combined sample	GH98	peatSwampForest	0	7	74386	1047296	1	0
combined sample	GH98	sludge	0	7	57080	1064602	1	0
combined sample	GH98	termiteGut	3	4	67108	1054574	0.00624378	11.7859
combined sample	GH98	wallabyGut	3	4	64350	1057332	0.00554741	12.3232
combined sample	GH99	bagasse	1	7	187749	933932	1	0.710624
combined sample	GH99	carcass	1	7	100422	1021259	0.527795	1.45281
combined sample	GH99	compost	2	6	168191	953490	0.342647	1.8897
combined sample	GH99	farmSoil	1	7	133772	987909	1	1.055
combined sample	GH99	freshWater	1	7	71937	1049744	0.411549	2.08465
combined sample	GH99	humanDistalGut	0	8	44733	1076948	1	0
combined sample	GH99	marine	2	6	85878	1035803	0.120521	4.02044
combined sample	GH99	mouseGut	0	8	66069	1055612	1	0
combined sample	GH99	peatSwampForest	0	8	74386	1047295	1	0
combined sample	GH99	sludge	0	8	57080	1064601	1	0
combined sample	GH99	termiteGut	0	8	67111	1054570	1	0
combined sample	GH99	wallabyGut	0	8	64353	1057328	1	0
lignocellulosic sample	AA1	bagasse	5	23	187745	507793	0.393934	0.587977
lignocellulosic sample	AA1	compost	8	20	168185	527353	0.658371	1.25422
lignocellulosic sample	AA1	farmSoil	6	22	133767	561771	0.80985	1.14535
lignocellulosic sample	AA1	peatSwampForest	9	19	74377	621161	0.00188707	3.95598
lignocellulosic sample	AA1	termiteGut	0	28	67111	628427	0.105895	0
lignocellulosic sample	AA1	wallabyGut	0	28	64353	631185	0.105901	0
lignocellulosic sample	AA10	bagasse	0	3	187750	507813	0.568382	0
lignocellulosic sample	AA10	compost	3	0	168190	527373	0.0141385	inf
lignocellulosic sample	AA10	farmSoil	0	3	133773	561790	1	0
lignocellulosic sample	AA10	peatSwampForest	0	3	74386	621177	1	0
lignocellulosic sample	AA10	termiteGut	0	3	67111	628452	1	0
lignocellulosic sample	AA10	wallabyGut	0	3	64353	631210	1	0
lignocellulosic sample	AA3	bagasse	6	34	187744	507782	0.107927	0.477291
lignocellulosic sample	AA3	compost	11	29	168182	527344	0.583873	1.18935
lignocellulosic sample	AA3	farmSoil	13	27	133760	561766	0.0431623	2.02213
lignocellulosic sample	AA3	peatSwampForest	10	30	74376	621150	0.00809385	2.78383
lignocellulosic sample	AA3	termiteGut	0	40	67111	628415	0.0297212	0
lignocellulosic sample	AA3	wallabyGut	0	40	64353	631173	0.0486391	0
lignocellulosic sample	AA4	bagasse	1	3	187749	507813	1	0.901581
lignocellulosic sample	AA4	compost	2	2	168191	527371	0.247972	3.13555
lignocellulosic sample	AA4	farmSoil	1	3	133772	561790	0.57445	1.39987
lignocellulosic sample	AA4	peatSwampForest	0	4	74386	621176	1	0
lignocellulosic sample	AA4	termiteGut	0	4	67111	628451	1	0
lignocellulosic sample	AA4	wallabyGut	0	4	64353	631209	1	0
lignocellulosic sample	AA5	bagasse	2	4	187748	507812	0.664082	1.35238
lignocellulosic sample	AA5	compost	0	6	168193	527367	0.346652	0
lignocellulosic sample	AA5	farmSoil	4	2	133769	561791	0.0147124	8.39942
lignocellulosic sample	AA5	peatSwampForest	0	6	74386	621174	1	0
lignocellulosic sample	AA5	termiteGut	0	6	67111	628449	1	0
lignocellulosic sample	AA5	wallabyGut	0	6	64353	631207	1	0
lignocellulosic sample	AA6	bagasse	2	0	187748	507816	0.0728587	inf
lignocellulosic sample	AA6	compost	0	2	168193	527371	1	0
lignocellulosic sample	AA6	farmSoil	0	2	133773	561791	1	0
lignocellulosic sample	AA6	peatSwampForest	0	2	74386	621178	1	0
lignocellulosic sample	AA6	termiteGut	0	2	67111	628453	1	0
lignocellulosic sample	AA6	wallabyGut	0	2	64353	631211	1	0
lignocellulosic sample	AA7	bagasse	2	10	187748	507806	0.532956	0.540944
lignocellulosic sample	AA7	compost	0	12	168193	527361	0.0829759	0
lignocellulosic sample	AA7	farmSoil	3	9	133770	561784	0.711605	1.39988
lignocellulosic sample	AA7	peatSwampForest	7	5	74379	621175	7.76444e-05	11.6921
lignocellulosic sample	AA7	termiteGut	0	12	67111	628443	0.620743	0
lignocellulosic sample	AA7	wallabyGut	0	12	64353	631201	0.618382	0
lignocellulosic sample	AA9	bagasse	2	2	187748	507814	0.295748	2.70476
lignocellulosic sample	AA9	compost	2	2	168191	527371	0.247972	3.13555
lignocellulosic sample	AA9	farmSoil	0	4	133773	561789	1	0
lignocellulosic sample	AA9	peatSwampForest	0	4	74386	621176	1	0
lignocellulosic sample	AA9	termiteGut	0	4	67111	628451	1	0
lignocellulosic sample	AA9	wallabyGut	0	4	64353	631209	1	0
lignocellulosic sample	CBM12	bagasse	0	6	187750	507810	0.200532	0
lignocellulosic sample	CBM12	compost	2	4	168191	527369	0.636487	1.56777
lignocellulosic sample	CBM12	farmSoil	4	2	133769	561791	0.0147124	8.39942
lignocellulosic sample	CBM12	peatSwampForest	0	6	74386	621174	1	0
lignocellulosic sample	CBM12	termiteGut	0	6	67111	628449	1	0
lignocellulosic sample	CBM12	wallabyGut	0	6	64353	631207	1	0
lignocellulosic sample	CBM13	bagasse	4	32	187746	507784	0.0369768	0.338079
lignocellulosic sample	CBM13	compost	14	22	168179	527351	0.0500831	1.99542
lignocellulosic sample	CBM13	farmSoil	15	21	133758	561772	0.00208999	2.99994
lignocellulosic sample	CBM13	peatSwampForest	2	34	74384	621146	0.426237	0.491208
lignocellulosic sample	CBM13	termiteGut	0	36	67111	628419	0.0452702	0
lignocellulosic sample	CBM13	wallabyGut	1	35	64352	631178	0.252455	0.280235
lignocellulosic sample	CBM16	bagasse	0	3	187750	507813	0.568382	0
lignocellulosic sample	CBM16	compost	0	3	168193	527370	1	0
lignocellulosic sample	CBM16	farmSoil	1	2	133772	561791	0.473118	2.09981
lignocellulosic sample	CBM16	peatSwampForest	0	3	74386	621177	1	0
lignocellulosic sample	CBM16	termiteGut	2	1	67109	628454	0.0261308	18.7294
lignocellulosic sample	CBM16	wallabyGut	0	3	64353	631210	1	0
lignocellulosic sample	CBM2	bagasse	12	46	187738	507770	0.304782	0.705567
lignocellulosic sample	CBM2	compost	20	38	168173	527335	0.0897556	1.65035
lignocellulosic sample	CBM2	farmSoil	20	38	133753	561755	0.00668061	2.2105
lignocellulosic sample	CBM2	peatSwampForest	2	56	74384	621124	0.0865358	0.298223
lignocellulosic sample	CBM2	termiteGut	2	56	67109	628399	0.121986	0.334423
lignocellulosic sample	CBM2	wallabyGut	2	56	64351	631157	0.170773	0.350287
lignocellulosic sample	CBM20	bagasse	0	4	187750	507812	0.579848	0
lignocellulosic sample	CBM20	compost	1	3	168192	527370	1	1.04517
lignocellulosic sample	CBM20	farmSoil	3	1	133770	561792	0.0243498	12.5991
lignocellulosic sample	CBM20	peatSwampForest	0	4	74386	621176	1	0
lignocellulosic sample	CBM20	termiteGut	0	4	67111	628451	1	0
lignocellulosic sample	CBM20	wallabyGut	0	4	64353	631209	1	0
lignocellulosic sample	CBM21	bagasse	0	1	187750	507815	1	0
lignocellulosic sample	CBM21	compost	1	0	168192	527373	0.241807	inf
lignocellulosic sample	CBM21	farmSoil	0	1	133773	561792	1	0
lignocellulosic sample	CBM21	peatSwampForest	0	1	74386	621179	1	0
lignocellulosic sample	CBM21	termiteGut	0	1	67111	628454	1	0
lignocellulosic sample	CBM21	wallabyGut	0	1	64353	631212	1	0
lignocellulosic sample	CBM22	bagasse	0	2	187750	507814	1	0
lignocellulosic sample	CBM22	compost	0	2	168193	527371	1	0
lignocellulosic sample	CBM22	farmSoil	0	2	133773	561791	1	0
lignocellulosic sample	CBM22	peatSwampForest	1	1	74385	621179	0.20245	8.35086
lignocellulosic sample	CBM22	termiteGut	0	2	67111	628453	1	0
lignocellulosic sample	CBM22	wallabyGut	1	1	64352	631212	0.176478	9.80874
lignocellulosic sample	CBM26	bagasse	0	2	187750	507814	1	0
lignocellulosic sample	CBM26	compost	0	2	168193	527371	1	0
lignocellulosic sample	CBM26	farmSoil	0	2	133773	561791	1	0
lignocellulosic sample	CBM26	peatSwampForest	0	2	74386	621178	1	0
lignocellulosic sample	CBM26	termiteGut	0	2	67111	628453	1	0
lignocellulosic sample	CBM26	wallabyGut	2	0	64351	631213	0.00855963	inf
lignocellulosic sample	CBM27	bagasse	0	0	187750	507816	1	nan
lignocellulosic sample	CBM27	compost	0	0	168193	527373	1	nan
lignocellulosic sample	CBM27	farmSoil	0	0	133773	561793	1	nan
lignocellulosic sample	CBM27	peatSwampForest	0	0	74386	621180	1	nan
lignocellulosic sample	CBM27	termiteGut	0	0	67111	628455	1	nan
lignocellulosic sample	CBM27	wallabyGut	0	0	64353	631213	1	nan
lignocellulosic sample	CBM3	bagasse	1	6	187749	507810	0.682645	0.450788
lignocellulosic sample	CBM3	compost	2	5	168191	527368	0.678452	1.25421
lignocellulosic sample	CBM3	farmSoil	1	6	133772	561787	1	0.699931
lignocellulosic sample	CBM3	peatSwampForest	0	7	74386	621173	1	0
lignocellulosic sample	CBM3	termiteGut	3	4	67108	628451	0.0233347	7.02358
lignocellulosic sample	CBM3	wallabyGut	0	7	64353	631206	1	0
lignocellulosic sample	CBM30	bagasse	0	1	187750	507815	1	0
lignocellulosic sample	CBM30	compost	0	1	168193	527372	1	0
lignocellulosic sample	CBM30	farmSoil	0	1	133773	561792	1	0
lignocellulosic sample	CBM30	peatSwampForest	0	1	74386	621179	1	0
lignocellulosic sample	CBM30	termiteGut	1	0	67110	628455	0.096484	inf
lignocellulosic sample	CBM30	wallabyGut	0	1	64353	631212	1	0
lignocellulosic sample	CBM32	bagasse	10	73	187740	507743	0.00175932	0.37048
lignocellulosic sample	CBM32	compost	26	57	168167	527316	0.157304	1.43031
lignocellulosic sample	CBM32	farmSoil	24	59	133749	561734	0.0353316	1.70844
lignocellulosic sample	CBM32	peatSwampForest	9	74	74377	621106	0.860315	1.01564
lignocellulosic sample	CBM32	termiteGut	13	70	67098	628385	0.0898931	1.73925
lignocellulosic sample	CBM32	wallabyGut	1	82	64352	631131	0.00662497	0.119603
lignocellulosic sample	CBM34	bagasse	1	6	187749	507810	0.682645	0.450788
lignocellulosic sample	CBM34	compost	1	6	168192	527367	1	0.522584
lignocellulosic sample	CBM34	farmSoil	1	6	133772	561787	1	0.699931
lignocellulosic sample	CBM34	peatSwampForest	0	7	74386	621173	1	0
lignocellulosic sample	CBM34	termiteGut	1	6	67110	628449	0.508471	1.56074
lignocellulosic sample	CBM34	wallabyGut	3	4	64350	631209	0.020835	7.35675
lignocellulosic sample	CBM35	bagasse	4	31	187746	507785	0.0365649	0.348986
lignocellulosic sample	CBM35	compost	9	26	168184	527347	0.843849	1.08538
lignocellulosic sample	CBM35	farmSoil	7	28	133766	561765	0.832331	1.0499
lignocellulosic sample	CBM35	peatSwampForest	3	32	74383	621148	1	0.782875
lignocellulosic sample	CBM35	termiteGut	8	27	67103	628428	0.0164019	2.77485
lignocellulosic sample	CBM35	wallabyGut	4	31	64349	631182	0.561207	1.26564
lignocellulosic sample	CBM37	bagasse	0	10	187750	507806	0.0717025	0
lignocellulosic sample	CBM37	compost	0	10	168193	527363	0.131696	0
lignocellulosic sample	CBM37	farmSoil	0	10	133773	561783	0.225874	0
lignocellulosic sample	CBM37	peatSwampForest	0	10	74386	621170	0.613573	0
lignocellulosic sample	CBM37	termiteGut	3	7	67108	628448	0.0642662	4.01345
lignocellulosic sample	CBM37	wallabyGut	7	3	64346	631210	5.40567e-06	22.8891
lignocellulosic sample	CBM38	bagasse	5	12	187745	507804	0.788489	1.12698
lignocellulosic sample	CBM38	compost	6	11	168187	527362	0.26823	1.71031
lignocellulosic sample	CBM38	farmSoil	6	11	133767	561782	0.117193	2.29075
lignocellulosic sample	CBM38	peatSwampForest	0	17	74386	621163	0.246531	0
lignocellulosic sample	CBM38	termiteGut	0	17	67111	628438	0.400125	0
lignocellulosic sample	CBM38	wallabyGut	0	17	64353	631196	0.395902	0
lignocellulosic sample	CBM4	bagasse	2	2	187748	507814	0.295748	2.70476
lignocellulosic sample	CBM4	compost	1	3	168192	527370	1	1.04517
lignocellulosic sample	CBM4	farmSoil	1	3	133772	561790	0.57445	1.39987
lignocellulosic sample	CBM4	peatSwampForest	0	4	74386	621176	1	0
lignocellulosic sample	CBM4	termiteGut	0	4	67111	628451	1	0
lignocellulosic sample	CBM4	wallabyGut	0	4	64353	631209	1	0
lignocellulosic sample	CBM41	bagasse	0	1	187750	507815	1	0
lignocellulosic sample	CBM41	compost	0	1	168193	527372	1	0
lignocellulosic sample	CBM41	farmSoil	1	0	133772	561793	0.192323	inf
lignocellulosic sample	CBM41	peatSwampForest	0	1	74386	621179	1	0
lignocellulosic sample	CBM41	termiteGut	0	1	67111	628454	1	0
lignocellulosic sample	CBM41	wallabyGut	0	1	64353	631212	1	0
lignocellulosic sample	CBM42	bagasse	0	0	187750	507816	1	nan
lignocellulosic sample	CBM42	compost	0	0	168193	527373	1	nan
lignocellulosic sample	CBM42	farmSoil	0	0	133773	561793	1	nan
lignocellulosic sample	CBM42	peatSwampForest	0	0	74386	621180	1	nan
lignocellulosic sample	CBM42	termiteGut	0	0	67111	628455	1	nan
lignocellulosic sample	CBM42	wallabyGut	0	0	64353	631213	1	nan
lignocellulosic sample	CBM44	bagasse	0	0	187750	507816	1	nan
lignocellulosic sample	CBM44	compost	0	0	168193	527373	1	nan
lignocellulosic sample	CBM44	farmSoil	0	0	133773	561793	1	nan
lignocellulosic sample	CBM44	peatSwampForest	0	0	74386	621180	1	nan
lignocellulosic sample	CBM44	termiteGut	0	0	67111	628455	1	nan
lignocellulosic sample	CBM44	wallabyGut	0	0	64353	631213	1	nan
lignocellulosic sample	CBM47	bagasse	1	29	187749	507787	0.0015403	0.0932623
lignocellulosic sample	CBM47	compost	13	17	168180	527356	0.0190572	2.39786
lignocellulosic sample	CBM47	farmSoil	10	20	133763	561773	0.0619167	2.09988
lignocellulosic sample	CBM47	peatSwampForest	6	24	74380	621156	0.128113	2.08778
lignocellulosic sample	CBM47	termiteGut	0	30	67111	628425	0.111252	0
lignocellulosic sample	CBM47	wallabyGut	0	30	64353	631183	0.108111	0
lignocellulosic sample	CBM48	bagasse	23	260	187727	507556	1.99665e-15	0.239173
[truncated: 1,649 more rows]

## Sheet: howToCalculate
		sampleA	non-sampleA
	taxonA	A	B	A+B [taxonA in all samples]
	non-taxonA	C	D	C+D [non-taxonA in all samples]
		A+C [all taxons in sampleA]	B+D [all taxons in non-sampleA]	A+B+C+D [all taxons in all samples]
example:		bagasse	non-bagasse
	Actinobacteria	23280	37814
	non-Actinobacteria	255180	335126
				[A] Actinobacteria in bagasse:	23280
				[B] Actinobacteria in all non-bagasse samples:	37814
				[C] non-Actinobacteria in bagasse:	255180
				[D] non-Actinobacteria in all non-bagasse samples:	335126
				[A+B+C+D] All taxons in all samples:	651400
				[A+B] total Actinobacteria in all samples:	61094
				[C+D] total non-Actinobacteria in all samples:	590306
				[A+C] all taxons in bagasse:	278460
				[B+D] all taxons in non-bagasse samples:	372940
