# Supplementary material for: Comparative analysis of sugarcane bagasse metagenome reveals unique and conserved biomass-degrading enzymes among lignocellulolytic microbial communities
Source: Biotechnol Biofuels. 2015 Feb 8;8:16. doi: 10.1186/s13068-015-0200-8 (PMC4337096; doi:10.1186/s13068-015-0200-8)
Supplement: Additional file 7: Table S5. — Correlations based on similarity of taxonomy, COGs, KEGG, and CAZy between the lignocellulose-degrading environment group (C), non-lignocellulose-degrading group (N), or libraries from the two different groups. [file 13068_2015_200_MOESM7_ESM.xlsx]

## Sheet: 1.Taxonomy
All hit (Pearson)
sample	C_Bagasse	C_farmSoil	C_termiteGut	C_wallabyGut	C_compost	C_peatSwampForest	N_carcass	N_humanDistalGut	N_mouseGut	N_sludge	N_marine	N_freshWater
C_Bagasse	x	0.994956	0.297872	0.292853	0.950307	0.915987	0.99028	0.0501134	0.156261	0.992584	0.981711	0.995107			C group average	0.54645	0.0830386
C_farmSoil	0.994956	x	0.294763	0.278749	0.964107	0.916817	0.975625	0.0762638	0.147982	0.981337	0.984217	0.996043			N group average	0.501068	0.116582
C_termiteGut	0.297872	0.294763	x	0.221278	0.306446	0.256673	0.300838	0.149334	0.19072	0.299647	0.306788	0.297637			Out group average	0.580503	0.0633438
C_wallabyGut	0.292853	0.278749	0.221278	x	0.462307	0.188402	0.32368	0.807081	0.980484	0.268173	0.276387	0.256853
C_compost	0.950307	0.964107	0.306446	0.462307	x	0.855227	0.92106	0.310931	0.357733	0.918891	0.947318	0.949967
C_peatSwampForest	0.915987	0.916817	0.256673	0.188402	0.855227	x	0.886033	0.0287056	0.0670347	0.903192	0.903235	0.918849
N_carcass	0.99028	0.975625	0.300838	0.32368	0.92106	0.886033	x	0.0175144	0.174105	0.994054	0.961061	0.978442
N_humanDistalGut	0.0501134	0.0762638	0.149334	0.807081	0.310931	0.0287056	0.0175144	x	0.864902	0.0098365	0.104721	0.0611343
N_mouseGut	0.156261	0.147982	0.19072	0.980484	0.357733	0.0670347	0.174105	0.864902	x	0.121521	0.153526	0.123685
N_sludge	0.992584	0.981337	0.299647	0.268173	0.918891	0.903192	0.994054	0.0098365	0.121521	x	0.973722	0.989456
N_marine	0.981711	0.984217	0.306788	0.276387	0.947318	0.903235	0.961061	0.104721	0.153526	0.973722	x	0.98834
N_freshWater	0.995107	0.996043	0.297637	0.256853	0.949967	0.918849	0.978442	0.0611343	0.123685	0.989456	0.98834	x
All hit (Spearman)
sample	C_Bagasse	C_farmSoil	C_termiteGut	C_wallabyGut	C_compost	C_peatSwampForest	N_carcass	N_humanDistalGut	N_mouseGut	N_sludge	N_marine	N_freshWater
C_Bagasse	x	0.940215	0.833099	0.763079	0.947432	0.938179	0.849899	0.7318	0.866566	0.860169	0.908014	0.926427			C group average	0.846113	0.0223296
C_farmSoil	0.940215	x	0.852837	0.78304	0.975007	0.832847	0.86475	0.746976	0.83091	0.893412	0.925725	0.975494			N group average	0.864205	0.0142488
C_termiteGut	0.833099	0.852837	x	0.895845	0.874767	0.752851	0.921856	0.85982	0.887088	0.858887	0.878233	0.866385			Out group average	0.855657	0.0129891
C_wallabyGut	0.763079	0.78304	0.895845	x	0.819063	0.636379	0.921411	0.961356	0.930169	0.778707	0.868822	0.790155
C_compost	0.947432	0.975007	0.874767	0.819063	x	0.847052	0.904203	0.771308	0.861988	0.894114	0.943224	0.96155
C_peatSwampForest	0.938179	0.832847	0.752851	0.636379	0.847052	x	0.749176	0.604574	0.809749	0.755845	0.814243	0.830653
N_carcass	0.849899	0.86475	0.921856	0.921411	0.904203	0.749176	x	0.864355	0.916663	0.883658	0.932621	0.877902
N_humanDistalGut	0.7318	0.746976	0.85982	0.961356	0.771308	0.604574	0.864355	x	0.906411	0.747878	0.849605	0.758831
N_mouseGut	0.866566	0.83091	0.887088	0.930169	0.861988	0.809749	0.916663	0.906411	x	0.818813	0.88786	0.827505
N_sludge	0.860169	0.893412	0.858887	0.778707	0.894114	0.755845	0.883658	0.747878	0.818813	x	0.877922	0.894903
N_marine	0.908014	0.925725	0.878233	0.868822	0.943224	0.814243	0.932621	0.849605	0.88786	0.877922	x	0.918148
N_freshWater	0.926427	0.975494	0.866385	0.790155	0.96155	0.830653	0.877902	0.758831	0.827505	0.894903	0.918148	x
Unique hit (Pearson)
sample	C_Bagasse	C_farmSoil	C_termiteGut	C_wallabyGut	C_compost	C_peatSwampForest	N_carcass	N_humanDistalGut	N_mouseGut	N_sludge	N_marine	N_freshWater
C_Bagasse	1	0.99785	0.983946	0.960473	0.986272	0.996476	0.981956	0.880673	0.949856	0.983362	0.995241	0.998719			C group average	0.977826	0.0042844
C_farmSoil	0.99785	1	0.983107	0.961033	0.994068	0.992553	0.972798	0.895984	0.952998	0.973029	0.992639	0.997048			N group average	0.954235	0.0117818
C_termiteGut	0.983946	0.983107	1	0.993354	0.975037	0.970216	0.987713	0.935065	0.987362	0.985566	0.995189	0.990823			Out group average	0.965459	0.00587659
C_wallabyGut	0.960473	0.961033	0.993354	1	0.958962	0.93896	0.973365	0.959866	0.996896	0.968508	0.979946	0.971325
C_compost	0.986272	0.994068	0.975037	0.958962	1	0.975081	0.950107	0.921959	0.956704	0.948809	0.980658	0.985751
C_peatSwampForest	0.996476	0.992553	0.970216	0.93896	0.975081	1	0.977922	0.843123	0.923801	0.979999	0.98823	0.993531
N_carcass	0.981956	0.972798	0.987713	0.973365	0.950107	0.977922	1	0.876579	0.957079	0.998759	0.992481	0.987449
N_humanDistalGut	0.880673	0.895984	0.935065	0.959866	0.921959	0.843123	0.876579	1	0.972984	0.866411	0.905714	0.89551
N_mouseGut	0.949856	0.952998	0.987362	0.996896	0.956704	0.923801	0.957079	0.972984	1	0.953417	0.96903	0.960935
N_sludge	0.983362	0.973029	0.985566	0.968508	0.948809	0.979999	0.998759	0.866411	0.953417	1	0.991086	0.987529
N_marine	0.995241	0.992639	0.995189	0.979946	0.980658	0.98823	0.992481	0.905714	0.96903	0.991086	1	0.998563
N_freshWater	0.998719	0.997048	0.990823	0.971325	0.985751	0.993531	0.987449	0.89551	0.960935	0.987529	0.998563	1
Unique hit (Spearman)
sample	C_Bagasse	C_farmSoil	C_termiteGut	C_wallabyGut	C_compost	C_peatSwampForest	N_carcass	N_humanDistalGut	N_mouseGut	N_sludge	N_marine	N_freshWater
C_Bagasse	1	0.990532	0.996392	0.966065	0.979866	0.88625	0.981593	0.898436	0.950717	0.950086	0.987627	0.990035			C group average	0.943207	0.0142555
C_farmSoil	0.990532	1	0.991231	0.946552	0.984499	0.919718	0.966942	0.868608	0.936703	0.965891	0.979018	0.989684			N group average	0.937624	0.0111046
C_termiteGut	0.996392	0.991231	1	0.961972	0.980919	0.895527	0.978519	0.891298	0.950082	0.955469	0.989185	0.98953			Out group average	0.936553	0.0103344
C_wallabyGut	0.966065	0.946552	0.961972	1	0.969666	0.791001	0.988974	0.924225	0.966172	0.905879	0.976251	0.958702
C_compost	0.979866	0.984499	0.980919	0.969666	1	0.887918	0.985886	0.865371	0.948794	0.951955	0.989513	0.989171
C_peatSwampForest	0.88625	0.919718	0.895527	0.791001	0.887918	1	0.835044	0.706547	0.815179	0.919906	0.87046	0.898463
N_carcass	0.981593	0.966942	0.978519	0.988974	0.985886	0.835044	1	0.898764	0.964669	0.934929	0.989	0.981097
N_humanDistalGut	0.898436	0.868608	0.891298	0.924225	0.865371	0.706547	0.898764	1	0.919698	0.849444	0.895766	0.869555
N_mouseGut	0.950717	0.936703	0.950082	0.966172	0.948794	0.815179	0.964669	0.919698	1	0.946371	0.966774	0.947155
N_sludge	0.950086	0.965891	0.955469	0.905879	0.951955	0.919906	0.934929	0.849444	0.946371	1	0.949786	0.958736
N_marine	0.987627	0.979018	0.989185	0.976251	0.989513	0.87046	0.989	0.895766	0.966774	0.949786	1	0.992618
N_freshWater	0.990035	0.989684	0.98953	0.958702	0.989171	0.898463	0.981097	0.869555	0.947155	0.958736	0.992618	1

## Sheet: 2.COG
All hit (Pearson)
sample	C_Bagasse	C_farmSoil	C_termiteGut	C_wallabyGut	C_compost	C_peatSwampForest	N_carcass	N_humanDistalGut	N_mouseGut	N_sludge	N_marine	N_freshWater
C_Bagasse	1	0.968437	0.943516	0.932344	0.993201	0.974542	0.982292	0.90875	0.823755	0.977873	0.963284	0.977422			C group average	0.949249	0.00690127
C_farmSoil	0.968437	1	0.933766	0.902116	0.97156	0.961551	0.980809	0.872943	0.826432	0.966427	0.945455	0.98066			N group average	0.908837	0.0206407
C_termiteGut	0.943516	0.933766	1	0.975069	0.945405	0.930802	0.943209	0.931565	0.903916	0.953866	0.959099	0.946966			Out group average	0.934944	0.00847854
C_wallabyGut	0.932344	0.902116	0.975069	1	0.932393	0.899987	0.919397	0.948263	0.907441	0.954108	0.94538	0.925107
C_compost	0.993201	0.97156	0.945405	0.932393	1	0.974047	0.984337	0.900691	0.836926	0.976095	0.965903	0.978584
C_peatSwampForest	0.974542	0.961551	0.930802	0.899987	0.974047	1	0.978755	0.89012	0.792421	0.962815	0.961628	0.985304
N_carcass	0.982292	0.980809	0.943209	0.919397	0.984337	0.978755	1	0.91608	0.799853	0.982405	0.981732	0.988968
N_humanDistalGut	0.90875	0.872943	0.931565	0.948263	0.900691	0.89012	0.91608	1	0.779803	0.933539	0.957451	0.910754
N_mouseGut	0.823755	0.826432	0.903916	0.907441	0.836926	0.792421	0.799853	0.779803	1	0.827896	0.806468	0.812894
N_sludge	0.977873	0.966427	0.953866	0.954108	0.976095	0.962815	0.982405	0.933539	0.827896	1	0.975155	0.985505
N_marine	0.963284	0.945455	0.959099	0.94538	0.965903	0.961628	0.981732	0.957451	0.806468	0.975155	1	0.974049
N_freshWater	0.977422	0.98066	0.946966	0.925107	0.978584	0.985304	0.988968	0.910754	0.812894	0.985505	0.974049	1
All hit (Spearman)
sample	C_Bagasse	C_farmSoil	C_termiteGut	C_wallabyGut	C_compost	C_peatSwampForest	N_carcass	N_humanDistalGut	N_mouseGut	N_sludge	N_marine	N_freshWater
C_Bagasse	1	0.893205	0.857279	0.780757	0.933533	0.862674	0.925439	0.706697	0.768665	0.863508	0.877668	0.819621			C group average	0.843922	0.0140107
C_farmSoil	0.893205	1	0.794231	0.793226	0.926629	0.892437	0.922081	0.746634	0.814721	0.8861	0.916234	0.908576			N group average	0.793527	0.0184858
C_termiteGut	0.857279	0.794231	1	0.800155	0.841504	0.801176	0.825876	0.732618	0.755852	0.765332	0.83817	0.753769			Out group average	0.820231	0.0107155
C_wallabyGut	0.780757	0.793226	0.800155	1	0.818996	0.759832	0.758925	0.800338	0.766444	0.761185	0.770143	0.720836
C_compost	0.933533	0.926629	0.841504	0.818996	1	0.903202	0.913502	0.745783	0.809052	0.875977	0.890956	0.859881
C_peatSwampForest	0.862674	0.892437	0.801176	0.759832	0.903202	1	0.878149	0.787565	0.799362	0.83247	0.872084	0.858109
N_carcass	0.925439	0.922081	0.825876	0.758925	0.913502	0.878149	1	0.697706	0.795756	0.868246	0.901783	0.871696
N_humanDistalGut	0.706697	0.746634	0.732618	0.800338	0.745783	0.787565	0.697706	1	0.721661	0.710007	0.752219	0.712813
N_mouseGut	0.768665	0.814721	0.755852	0.766444	0.809052	0.799362	0.795756	0.721661	1	0.726759	0.772472	0.805618
N_sludge	0.863508	0.8861	0.765332	0.761185	0.875977	0.83247	0.868246	0.710007	0.726759	1	0.845043	0.828065
N_marine	0.877668	0.916234	0.83817	0.770143	0.890956	0.872084	0.901783	0.752219	0.772472	0.845043	1	0.893061
N_freshWater	0.819621	0.908576	0.753769	0.720836	0.859881	0.858109	0.871696	0.712813	0.805618	0.828065	0.893061	1
Unique hit (Pearson)
sample	C_Bagasse	C_farmSoil	C_termiteGut	C_wallabyGut	C_compost	C_peatSwampForest	N_carcass	N_humanDistalGut	N_mouseGut	N_sludge	N_marine	N_freshWater
C_Bagasse	1	0.958127	0.942829	0.92861	0.986673	0.963953	0.978623	0.92376	0.771366	0.974376	0.961772	0.968865			C group average	0.948448	0.00633122
C_farmSoil	0.958127	1	0.942436	0.902607	0.97287	0.962592	0.980858	0.876989	0.804763	0.967536	0.945822	0.981395			N group average	0.903796	0.022847
C_termiteGut	0.942829	0.942436	1	0.972368	0.950134	0.939186	0.950427	0.937576	0.882801	0.961037	0.965623	0.954931			Out group average	0.932252	0.00981662
C_wallabyGut	0.92861	0.902607	0.972368	1	0.927472	0.902631	0.916678	0.946946	0.902239	0.956443	0.944622	0.925667
C_compost	0.986673	0.97287	0.950134	0.927472	1	0.974227	0.986089	0.904741	0.805265	0.974699	0.966406	0.979279
C_peatSwampForest	0.963953	0.962592	0.939186	0.902631	0.974227	1	0.978001	0.893514	0.780281	0.962934	0.962663	0.986073
N_carcass	0.978623	0.980858	0.950427	0.916678	0.986089	0.978001	1	0.91971	0.771541	0.9813	0.980876	0.988668
N_humanDistalGut	0.92376	0.876989	0.937576	0.946946	0.904741	0.893514	0.91971	1	0.763997	0.937536	0.960571	0.912788
N_mouseGut	0.771366	0.804763	0.882801	0.902239	0.805265	0.780281	0.771541	0.763997	1	0.8178	0.788035	0.798442
N_sludge	0.974376	0.967536	0.961037	0.956443	0.974699	0.962934	0.9813	0.937536	0.8178	1	0.975612	0.985402
N_marine	0.961772	0.945822	0.965623	0.944622	0.966406	0.962663	0.980876	0.960571	0.788035	0.975612	1	0.974661
N_freshWater	0.968865	0.981395	0.954931	0.925667	0.979279	0.986073	0.988668	0.912788	0.798442	0.985402	0.974661	1
Unique hit (Spearman)
sample	C_Bagasse	C_farmSoil	C_termiteGut	C_wallabyGut	C_compost	C_peatSwampForest	N_carcass	N_humanDistalGut	N_mouseGut	N_sludge	N_marine	N_freshWater
C_Bagasse	1	0.87707	0.848022	0.780253	0.913872	0.839403	0.908598	0.702585	0.752408	0.85763	0.87973	0.809743			C group average	0.839899	0.013119
C_farmSoil	0.87707	1	0.794791	0.79457	0.928215	0.892444	0.920795	0.75084	0.814843	0.885068	0.915731	0.909112			N group average	0.793501	0.0184229
C_termiteGut	0.848022	0.794791	1	0.800259	0.841595	0.797649	0.826121	0.73197	0.754895	0.764961	0.83811	0.753681			Out group average	0.819426	0.0106557
C_wallabyGut	0.780253	0.79457	0.800259	1	0.823045	0.763382	0.75932	0.80056	0.766413	0.762985	0.770199	0.722139
C_compost	0.913872	0.928215	0.841595	0.823045	1	0.903921	0.913992	0.749527	0.811678	0.877339	0.894846	0.861233
C_peatSwampForest	0.839403	0.892444	0.797649	0.763382	0.903921	1	0.878745	0.789015	0.803442	0.830223	0.871665	0.859184
N_carcass	0.908598	0.920795	0.826121	0.75932	0.913992	0.878745	1	0.697938	0.797461	0.86619	0.901648	0.870623
N_humanDistalGut	0.702585	0.75084	0.73197	0.80056	0.749527	0.789015	0.697938	1	0.722673	0.713226	0.751442	0.713784
N_mouseGut	0.752408	0.814843	0.754895	0.766413	0.811678	0.803442	0.797461	0.722673	1	0.721815	0.773154	0.803777
N_sludge	0.85763	0.885068	0.764961	0.762985	0.877339	0.830223	0.86619	0.713226	0.721815	1	0.845214	0.830498
N_marine	0.87973	0.915731	0.83811	0.770199	0.894846	0.871665	0.901648	0.751442	0.773154	0.845214	1	0.893069
N_freshWater	0.809743	0.909112	0.753681	0.722139	0.861233	0.859184	0.870623	0.713784	0.803777	0.830498	0.893069	1

## Sheet: 3.KEGG
All hit (Pearson)
sample	C_Bagasse	C_farmSoil	C_termiteGut	C_wallabyGut	C_compost	C_peatSwampForest	N_carcass	N_humanDistalGut	N_mouseGut	N_sludge	N_marine	N_freshWater
C_Bagasse	1	0.841535	0.80185	0.882316	0.862591	0.835048	0.841997	0.874566	0.883846	0.826474	0.856821	0.843743			C group average	0.918323	0.0149927
C_farmSoil	0.841535	1	0.931682	0.951658	0.993207	0.98754	0.969747	0.929531	0.950958	0.990441	0.975955	0.996583			N group average	0.953163	0.00762239
C_termiteGut	0.80185	0.931682	1	0.930299	0.936181	0.936573	0.917833	0.890312	0.909513	0.923475	0.934106	0.935362			Out group average	0.939073	0.00797456
C_wallabyGut	0.882316	0.951658	0.930299	1	0.956564	0.934961	0.936802	0.985169	0.987459	0.942495	0.947633	0.959802
C_compost	0.862591	0.993207	0.936181	0.956564	1	0.992842	0.976237	0.93854	0.950413	0.990282	0.982532	0.992946
C_peatSwampForest	0.835048	0.98754	0.936573	0.934961	0.992842	1	0.976003	0.91273	0.922602	0.988519	0.978992	0.986195
N_carcass	0.841997	0.969747	0.917833	0.936802	0.976237	0.976003	1	0.917339	0.912399	0.983402	0.983757	0.970211
N_humanDistalGut	0.874566	0.929531	0.890312	0.985169	0.93854	0.91273	0.917339	1	0.978103	0.923979	0.920935	0.93813
N_mouseGut	0.883846	0.950958	0.909513	0.987459	0.950413	0.922602	0.912399	0.978103	1	0.930786	0.926962	0.954838
N_sludge	0.826474	0.990441	0.923475	0.942495	0.990282	0.988519	0.983402	0.923979	0.930786	1	0.983174	0.990897
N_marine	0.856821	0.975955	0.934106	0.947633	0.982532	0.978992	0.983757	0.920935	0.926962	0.983174	1	0.982527
N_freshWater	0.843743	0.996583	0.935362	0.959802	0.992946	0.986195	0.970211	0.93813	0.954838	0.990897	0.982527	1
All hit (Spearman)
sample	C_Bagasse	C_farmSoil	C_termiteGut	C_wallabyGut	C_compost	C_peatSwampForest	N_carcass	N_humanDistalGut	N_mouseGut	N_sludge	N_marine	N_freshWater
C_Bagasse	1	0.97283	0.798685	0.874173	0.978052	0.954831	0.954326	0.86185	0.856736	0.950807	0.948949	0.950056			C group average	0.888055	0.0178355
C_farmSoil	0.97283	1	0.782061	0.844917	0.969417	0.960261	0.955225	0.839055	0.839073	0.95556	0.954234	0.957111			N group average	0.882379	0.0170087
C_termiteGut	0.798685	0.782061	1	0.858979	0.806428	0.825991	0.763453	0.837673	0.849411	0.767259	0.765166	0.770845			Out group average	0.889947	0.0111919
C_wallabyGut	0.874173	0.844917	0.858979	1	0.890992	0.842518	0.809024	0.95537	0.961025	0.85335	0.834461	0.859595
C_compost	0.978052	0.969417	0.806428	0.890992	1	0.960696	0.95424	0.874029	0.872529	0.96108	0.951295	0.943556
C_peatSwampForest	0.954831	0.960261	0.825991	0.842518	0.960696	1	0.95428	0.843234	0.83114	0.942447	0.933052	0.927587
N_carcass	0.954326	0.955225	0.763453	0.809024	0.95424	0.95428	1	0.816246	0.78967	0.961182	0.956987	0.928529
N_humanDistalGut	0.86185	0.839055	0.837673	0.95537	0.874029	0.843234	0.816246	1	0.940056	0.840861	0.819169	0.83999
N_mouseGut	0.856736	0.839073	0.849411	0.961025	0.872529	0.83114	0.78967	0.940056	1	0.825436	0.816735	0.847259
N_sludge	0.950807	0.95556	0.767259	0.85335	0.96108	0.942447	0.961182	0.840861	0.825436	1	0.954343	0.945689
N_marine	0.948949	0.954234	0.765166	0.834461	0.951295	0.933052	0.956987	0.819169	0.816735	0.954343	1	0.953535
N_freshWater	0.950056	0.957111	0.770845	0.859595	0.943556	0.927587	0.928529	0.83999	0.847259	0.945689	0.953535	1
Unique hit (Pearson)
sample	C_Bagasse	C_farmSoil	C_termiteGut	C_wallabyGut	C_compost	C_peatSwampForest	N_carcass	N_humanDistalGut	N_mouseGut	N_sludge	N_marine	N_freshWater
C_Bagasse	1	0.993124	0.965599	0.954924	0.995902	0.992932	0.979028	0.935373	0.944104	0.991355	0.984184	0.992768			C group average	0.973114	0.0048557
C_farmSoil	0.993124	1	0.969567	0.949034	0.993903	0.992029	0.972566	0.92363	0.943723	0.991919	0.981735	0.996521			N group average	0.956665	0.00741069
C_termiteGut	0.965599	0.969567	1	0.971392	0.969677	0.961344	0.949166	0.943547	0.964056	0.96272	0.961386	0.976691			Out group average	0.966462	0.003976
C_wallabyGut	0.954924	0.949034	0.971392	1	0.958877	0.934982	0.94127	0.987954	0.992973	0.948264	0.949453	0.962419
C_compost	0.995902	0.993903	0.969677	0.958877	1	0.993431	0.979119	0.938955	0.9505	0.991233	0.987122	0.993483
C_peatSwampForest	0.992932	0.992029	0.961344	0.934982	0.993431	1	0.975939	0.912682	0.924032	0.988822	0.98389	0.990043
N_carcass	0.979028	0.972566	0.949166	0.94127	0.979119	0.975939	1	0.92135	0.921503	0.987567	0.986118	0.973267
N_humanDistalGut	0.935373	0.92363	0.943547	0.987954	0.938955	0.912682	0.92135	1	0.983359	0.925085	0.924455	0.939365
N_mouseGut	0.944104	0.943723	0.964056	0.992973	0.9505	0.924032	0.921503	0.983359	1	0.936624	0.932598	0.955293
N_sludge	0.991355	0.991919	0.96272	0.948264	0.991233	0.988822	0.987567	0.925085	0.936624	1	0.987775	0.990485
N_marine	0.984184	0.981735	0.961386	0.949453	0.987122	0.98389	0.986118	0.924455	0.932598	0.987775	1	0.985131
N_freshWater	0.992768	0.996521	0.976691	0.962419	0.993483	0.990043	0.973267	0.939365	0.955293	0.990485	0.985131	1
Unique hit (Spearman)
sample	C_Bagasse	C_farmSoil	C_termiteGut	C_wallabyGut	C_compost	C_peatSwampForest	N_carcass	N_humanDistalGut	N_mouseGut	N_sludge	N_marine	N_freshWater
C_Bagasse	1	0.974904	0.820901	0.874844	0.977278	0.963964	0.962107	0.860826	0.856123	0.959537	0.962299	0.959881			C group average	0.898011	0.0164035
C_farmSoil	0.974904	1	0.800782	0.848617	0.968572	0.968046	0.963585	0.839282	0.83634	0.961777	0.960836	0.960509			N group average	0.886193	0.0180362
C_termiteGut	0.820901	0.800782	1	0.887797	0.831341	0.829301	0.782189	0.866892	0.870682	0.788444	0.795121	0.795565			Out group average	0.898957	0.0105979
C_wallabyGut	0.874844	0.848617	0.887797	1	0.895756	0.859491	0.819312	0.960619	0.962625	0.837527	0.845471	0.864128
C_compost	0.977278	0.968572	0.831341	0.895756	1	0.968564	0.956695	0.878183	0.877201	0.960725	0.956571	0.950211
C_peatSwampForest	0.963964	0.968046	0.829301	0.859491	0.968564	1	0.955839	0.863858	0.84723	0.949385	0.942749	0.952129
N_carcass	0.962107	0.963585	0.782189	0.819312	0.956695	0.955839	1	0.820273	0.795962	0.975342	0.963077	0.94033
N_humanDistalGut	0.860826	0.839282	0.866892	0.960619	0.878183	0.863858	0.820273	1	0.945385	0.821835	0.826553	0.849586
N_mouseGut	0.856123	0.83634	0.870682	0.962625	0.877201	0.84723	0.795962	0.945385	1	0.815055	0.818252	0.848138
N_sludge	0.959537	0.961777	0.788444	0.837527	0.960725	0.949385	0.975342	0.821835	0.815055	1	0.960482	0.953386
N_marine	0.962299	0.960836	0.795121	0.845471	0.956571	0.942749	0.963077	0.826553	0.818252	0.960482	1	0.959244
N_freshWater	0.959881	0.960509	0.795565	0.864128	0.950211	0.952129	0.94033	0.849586	0.848138	0.953386	0.959244	1

## Sheet: 4.CAZy
All hit (Pearson)
sample	C_Bagasse	C_farmSoil	C_termiteGut	C_wallabyGut	C_compost	C_peatSwampForest	N_carcass	N_humanDistalGut	N_mouseGut	N_sludge	N_marine	N_freshWater
C_Bagasse	1	0.892732	0.639847	0.801604	0.88327	0.913168	0.805761	0.826835	0.459507	0.79439	0.768192	0.804213			C group average	0.773079	0.0326166
C_farmSoil	0.892732	1	0.65217	0.741541	0.933272	0.89663	0.78892	0.820889	0.448602	0.838551	0.731859	0.848556			N group average	0.639493	0.0529924
C_termiteGut	0.639847	0.65217	1	0.704571	0.527998	0.588782	0.568969	0.596039	0.437761	0.447991	0.468172	0.650069			Out group average	0.678407	0.0242671
C_wallabyGut	0.801604	0.741541	0.704571	1	0.722119	0.797977	0.617587	0.884623	0.553843	0.512595	0.563141	0.673782
C_compost	0.88327	0.933272	0.527998	0.722119	1	0.900498	0.701871	0.820747	0.434785	0.782598	0.6638	0.776047
C_peatSwampForest	0.913168	0.89663	0.588782	0.797977	0.900498	1	0.75004	0.85735	0.487488	0.74482	0.673785	0.818461
N_carcass	0.805761	0.78892	0.568969	0.617587	0.701871	0.75004	1	0.634858	0.390864	0.897552	0.895014	0.83144
N_humanDistalGut	0.826835	0.820889	0.596039	0.884623	0.820747	0.85735	0.634858	1	0.511683	0.658783	0.596447	0.744706
N_mouseGut	0.459507	0.448602	0.437761	0.553843	0.434785	0.487488	0.390864	0.511683	1	0.326191	0.289619	0.448917
N_sludge	0.79439	0.838551	0.447991	0.512595	0.782598	0.74482	0.897552	0.658783	0.326191	1	0.832901	0.804517
N_marine	0.768192	0.731859	0.468172	0.563141	0.6638	0.673785	0.895014	0.596447	0.289619	0.832901	1	0.728903
N_freshWater	0.804213	0.848556	0.650069	0.673782	0.776047	0.818461	0.83144	0.744706	0.448917	0.804517	0.728903	1
All hit (Spearman)
sample	C_Bagasse	C_farmSoil	C_termiteGut	C_wallabyGut	C_compost	C_peatSwampForest	N_carcass	N_humanDistalGut	N_mouseGut	N_sludge	N_marine	N_freshWater
C_Bagasse	1	0.828365	0.652943	0.637815	0.831458	0.748976	0.674145	0.558163	0.576668	0.651364	0.616604	0.692353			C group average	0.721124	0.0211389
C_farmSoil	0.828365	1	0.670549	0.654083	0.87878	0.80109	0.756365	0.543183	0.56274	0.71805	0.647666	0.797418			N group average	0.560639	0.0328191
C_termiteGut	0.652943	0.670549	1	0.760165	0.680195	0.631619	0.52484	0.645774	0.682386	0.536447	0.42497	0.621231			Out group average	0.623191	0.0155117
C_wallabyGut	0.637815	0.654083	0.760165	1	0.672489	0.613834	0.580599	0.726157	0.816826	0.565325	0.454985	0.63419
C_compost	0.831458	0.87878	0.680195	0.672489	1	0.754493	0.733158	0.5389	0.61054	0.684838	0.633754	0.758017
C_peatSwampForest	0.748976	0.80109	0.631619	0.613834	0.754493	1	0.631789	0.540958	0.557439	0.594201	0.471836	0.670987
N_carcass	0.674145	0.756365	0.52484	0.580599	0.733158	0.631789	1	0.406689	0.546965	0.706274	0.707174	0.747545
N_humanDistalGut	0.558163	0.543183	0.645774	0.726157	0.5389	0.540958	0.406689	1	0.71397	0.468918	0.348661	0.524203
N_mouseGut	0.576668	0.56274	0.682386	0.816826	0.61054	0.557439	0.546965	0.71397	1	0.523806	0.363892	0.562243
N_sludge	0.651364	0.71805	0.536447	0.565325	0.684838	0.594201	0.706274	0.468918	0.523806	1	0.55685	0.605144
N_marine	0.616604	0.647666	0.42497	0.454985	0.633754	0.471836	0.707174	0.348661	0.363892	0.55685	1	0.627251
N_freshWater	0.692353	0.797418	0.621231	0.63419	0.758017	0.670987	0.747545	0.524203	0.562243	0.605144	0.627251	1
Unique hit (Pearson)
sample	C_Bagasse	C_farmSoil	C_termiteGut	C_wallabyGut	C_compost	C_peatSwampForest	N_carcass	N_humanDistalGut	N_mouseGut	N_sludge	N_marine	N_freshWater
C_Bagasse	1	0.926885	0.661229	0.785089	0.900682	0.90377	0.845482	0.808564	0.742614	0.881556	0.807046	0.862767			C group average	0.795716	0.0301988
C_farmSoil	0.926885	1	0.6593	0.774264	0.96093	0.919459	0.787668	0.825832	0.719241	0.890535	0.742901	0.864694			N group average	0.72695	0.0345413
C_termiteGut	0.661229	0.6593	1	0.732325	0.634912	0.594235	0.503059	0.645633	0.711958	0.499028	0.446324	0.645931			Out group average	0.743838	0.0199739
C_wallabyGut	0.785089	0.774264	0.732325	1	0.766605	0.801749	0.611208	0.907513	0.911809	0.618408	0.561379	0.710727
C_compost	0.900682	0.96093	0.634912	0.766605	1	0.914298	0.711466	0.832776	0.729407	0.848444	0.672928	0.808203
C_peatSwampForest	0.90377	0.919459	0.594235	0.801749	0.914298	1	0.73084	0.829033	0.749763	0.80325	0.666278	0.843902
N_carcass	0.845482	0.787668	0.503059	0.611208	0.711466	0.73084	1	0.609071	0.580533	0.881976	0.916341	0.834772
N_humanDistalGut	0.808564	0.825832	0.645633	0.907513	0.832776	0.829033	0.609071	1	0.845532	0.703778	0.590917	0.751993
N_mouseGut	0.742614	0.719241	0.711958	0.911809	0.729407	0.749763	0.580533	0.845532	1	0.561048	0.488374	0.70641
N_sludge	0.881556	0.890535	0.499028	0.618408	0.848444	0.80325	0.881976	0.703778	0.561048	1	0.843693	0.828303
N_marine	0.807046	0.742901	0.446324	0.561379	0.672928	0.666278	0.916341	0.590917	0.488374	0.843693	1	0.761503
N_freshWater	0.862767	0.864694	0.645931	0.710727	0.808203	0.843902	0.834772	0.751993	0.70641	0.828303	0.761503	1
Unique hit (Spearman)
sample	C_Bagasse	C_farmSoil	C_termiteGut	C_wallabyGut	C_compost	C_peatSwampForest	N_carcass	N_humanDistalGut	N_mouseGut	N_sludge	N_marine	N_freshWater
C_Bagasse	1	0.809163	0.637797	0.636923	0.824347	0.750334	0.687681	0.548117	0.581264	0.657606	0.624032	0.68387			C group average	0.723262	0.0208595
C_farmSoil	0.809163	1	0.664233	0.653266	0.882759	0.813443	0.749552	0.547765	0.568096	0.726473	0.632228	0.797644			N group average	0.573409	0.032323
C_termiteGut	0.637797	0.664233	1	0.771247	0.675798	0.639863	0.50316	0.663103	0.695711	0.543858	0.428945	0.616605			Out group average	0.630192	0.0150935
C_wallabyGut	0.636923	0.653266	0.771247	1	0.684354	0.635666	0.579224	0.73653	0.821939	0.581725	0.500168	0.641409
C_compost	0.824347	0.882759	0.675798	0.684354	1	0.76974	0.736248	0.553273	0.614992	0.698329	0.631494	0.767766
C_peatSwampForest	0.750334	0.813443	0.639863	0.635666	0.76974	1	0.632324	0.559897	0.578824	0.603527	0.503149	0.690368
N_carcass	0.687681	0.749552	0.50316	0.579224	0.736248	0.632324	1	0.417141	0.538019	0.710501	0.719467	0.756443
N_humanDistalGut	0.548117	0.547765	0.663103	0.73653	0.553273	0.559897	0.417141	1	0.742123	0.472091	0.380602	0.534448
N_mouseGut	0.581264	0.568096	0.695711	0.821939	0.614992	0.578824	0.538019	0.742123	1	0.529835	0.395455	0.562682
N_sludge	0.657606	0.726473	0.543858	0.581725	0.698329	0.603527	0.710501	0.472091	0.529835	1	0.56304	0.632014
N_marine	0.624032	0.632228	0.428945	0.500168	0.631494	0.503149	0.719467	0.380602	0.395455	0.56304	1	0.647273
N_freshWater	0.68387	0.797644	0.616605	0.641409	0.767766	0.690368	0.756443	0.534448	0.562682	0.632014	0.647273	1

## Sheet: Combined
	Taxonomy	COG	KEGG	CAZy
C group average	0.846113	0.843922	0.888055	0.721124
N group average	0.864205	0.793527	0.882379	0.560639
Out group average	0.855657	0.820231	0.889947	0.623191
	0.0223296	0.0140107	0.0178355	0.0211389
	0.0142488	0.0184858	0.0170087	0.0328191
	0.0129891	0.0107155	0.0111919	0.0155117
